# Supplementary material for: Mass spectrometry-based analysis of eccrine sweat supports predictive, preventive and personalised medicine in a cohort of breast cancer patients in Austria
Source: EPMA J. 2025 Jan 31;16(1):165–82. doi: 10.1007/s13167-025-00396-6 (PMC11842658; doi:10.1007/s13167-025-00396-6)
Supplement: Supplementary file 2 — (XLSX 10.5 KB) [file 13167_2025_396_MOESM2_ESM.xlsx]

## Sheet: Schedule
Patient	Day prior to Chemotherapy	Chemotherapy	Day of Chemotherapy	Day after Chemotherapy	2 Days after Chemotherapy	7 Days after Chemotherapy	N° Days from therapy to follow-up Visit
1	Dexa 4mg p.o. 1-0-1	Docetaxel	4mg Dexa i.v. + 8mg Zofran i.v. 1-0-1	4mg Dexa 1-0-1 po, Zofran 8mg po 1-0-1 and G-CSF 6mg s.c.	nothing	nothing	12
			Long-term medication: nothing
2	nothing	epirubicin + cyclophosphamide	Emend 125mg p.lo. 1-0-0, Zofran 8mg i.v. 1-0-1, Dexa 4mg 1-0-1 i.v.	80mg Emend 1-0.0, 8mg Zofran 1-0-1 und 4mg Dexa 1-0-0 p.o. and 6mg G-CSF s.c.	80mg Emend 1-0.0, 8mg Zofran 1-0-1 and 4mg Dexa 1-0-0 p.o.	nothing	11
			Long-term medication: Norvasc
3	nothing	epirubicin + cyclophosphamide	Emend 125mg p.lo. 1-0-0, Zofran 8mg i.v. 1-0-1, Dexa 4mg 1-0-1 i.v.	80mg Emend 1-0.0, 8mg Zofran 1-0-1 und 4mg Dexa 1-0-0 p.o. and 6mg G-CSF s.c.	80mg Emend 1-0.0, 8mg Zofran 1-0-1 and 4mg Dexa 1-0-0 p.o.	nothing	12
		5-fluorouracil	Long-term medication: Euthyrox
5	nothing	epirubicin + cyclophosphamide	Emend 125mg p.lo. 1-0-0, Zofran 8mg i.v. 1-0-1, Dexa 4mg 1-0-1 i.v.	80mg Emend 1-0.0, 8mg Zofran 1-0-1 und 4mg Dexa 1-0-0 p.o. and 6mg G-CSF s.c.	80mg Emend 1-0.0, 8mg Zofran 1-0-1 and 4mg Dexa 1-0-0 p.o.	nothing	11
			Long-term medication: Pantoloc, Oleovit, Alendronat
6	nothing	epirubicin + cyclophosphamide	Emend 125mg p.lo. 1-0-0, Zofran 8mg i.v. 1-0-1, Dexa 4mg 1-0-1 i.v.	80mg Emend 1-0.0, 8mg Zofran 1-0-1 und 4mg Dexa 1-0-0 p.o. and 6mg G-CSF s.c.	80mg Emend 1-0.0, 8mg Zofran 1-0-1 and 4mg Dexa 1-0-0 p.o.	nothing	9
		5-fluorouracil	Long-term medication: nothing
8	nothing	epirubicin + cyclophosphamide	Emend 125mg p.lo. 1-0-0, Zofran 8mg i.v. 1-0-1, Dexa 4mg 1-0-1 i.v.	80mg Emend 1-0.0, 8mg Zofran 1-0-1 und 4mg Dexa 1-0-0 p.o. and 6mg G-CSF s.c.	80mg Emend 1-0.0, 8mg Zofran 1-0-1 and 4mg Dexa 1-0-0 p.o.	nothing	9
			Long-term medication: Pantoloc
9	nothing	epirubicin + cyclophosphamide	Emend 125mg p.lo. 1-0-0, Zofran 8mg i.v. 1-0-1, Dexa 4mg 1-0-1 i.v.	80mg Emend 1-0.0, 8mg Zofran 1-0-1 und 4mg Dexa 1-0-0 p.o. and 6mg G-CSF s.c.	80mg Emend 1-0.0, 8mg Zofran 1-0-1 and 4mg Dexa 1-0-0 p.o.	nothing	8
			Long-term medication: nothing
10	nothing	abraxane	Zofran 8mg p.lo.	Zofran 8mg p.lo.	nothing	Zofran 1-0-1, 8mg	6
			Long-term medication: nothing
11	nothing	epirubicin + cyclophosphamide	Emend 125mg p.lo. 1-0-0, Zofran 8mg i.v. 1-0-1, Dexa 4mg 1-0-1 i.v.	80mg Emend 1-0.0, 8mg Zofran 1-0-1 und 4mg Dexa 1-0-0 p.o. and 6mg G-CSF s.c.	80mg Emend 1-0.0, 8mg Zofran 1-0-1 and 4mg Dexa 1-0-0 p.o.	nothing	8
			Long-term medication: nothing
