# Supplementary material for: Mass spectrometry-based analysis of eccrine sweat supports predictive, preventive and personalised medicine in a cohort of breast cancer patients in Austria
Source: EPMA J. 2025 Jan 31;16(1):165–82. doi: 10.1007/s13167-025-00396-6 (PMC11842658; doi:10.1007/s13167-025-00396-6)
Supplement: Supplementary file 3 — (XLSX 15.9 KB) [file 13167_2025_396_MOESM3_ESM.xlsx]

## Sheet: all parameters
Parameter	RCB group	Ery	HG	HK	MCV	MCH	MCHC	Platelets	MPV	Leuco	Sodium	Potassium	Chloride	Calcium	Inorg PO4	Mg	Iron	CaP-Product	Creatinine	BUN	Uric acid	total Bili	Total protein	Albumin	CHE	AP	ASAT/GOT	ALAT/GPT	gGT	LDH	Trig	Chol	CRP
01_t0	low	4.1	12.6	37.2	89.9	30.4	33.9	415	8.9	13.3	141	4.49	105	2.44	0.8	0.89	84	1.95	0.72	15	4	0.4	67.8	42.5	5.41	47	11	12	13	170	89	208	0.4
02_t0	low	4.6	14.5	42.4	92.2	31.5	34.2	286	9.7	6.86	141	4.1	102	2.45	0.9	0.78	115	2.21	0.73	13.3	7.2	0.82	67.2	45.2	7.59	84	39	23	155	207	94	248	0.49
03_t0	low	4.6	13.8	40.5	88	30	34.1	209	9.9	8.1	140	4.49	105	2.37	1.2	0.89	124	2.84	0.69	16	3.2	0.41	66.4	47.4	8.3	72	32	26	15	174	79	198	0.03
05_t0	high	4.49	13.9	41.4	85.2	28.6	33.6	226	11	6.56	136	4.12	101	2.24	1.25	0.91	161	2.8	0.79	12.9	4.1	1.62	76	46	7.05	42	18	55	28	189	82	167	0.1
06_t0	high	4.4	13.4	40.1	90.5	30.2	33.4	232	11	5.21	142	4.06	104	2.43	1.09	0.77	83	2.65	0.75	13.1	3.5	0.44	68.5	47.5	7.04	70	23	27	29	92	77	176	0.04
08_t0	high	4.5	12.5	38.6	86.2	27.9	32.4	344	11.1	14.07	140	4.53	100	2.54	0.97	0.83	55	2.46	0.77	9.5	3.8	0.46	76.1	43.5	6.42	52	28	22	20	338	66	177	1.43
09_t0	low	4.3	13.3	40.9	95.6	31.1	32.5	220	10.7	5.86	143	4.05	105	2.39	0.97	0.76	128	2.32	1.03	8.7	5.1	0.52	78.1	47.3	9.09	60	34	35	134	207	65	245	0.04
10_t0	high	4.9	14.6	43.1	87.8	29.7	33.9	192	10.7	4.34	139	4.22	104	2.37	1.02	0.89	193	2.42	0.57	9.6	3.7	1.22	72.8	47.6	7.59	53	19	17	14	150	53	178	0.06
11_t0	high	4.5	14	42.1	93.1	31.7	33.3	234	10	4.6	141	4.21	101	2.37	1.05	0.9	101	2.49	0.74	9.1	3.9	0.49	76.1	46.8	7.73	82	20	14	10	176	50	150	0.07
01_t3	low	4.3	13.1	38.7	89.6	30.3	33.9	330	8.7	25.44	142	4.35	104	2.45	1.11	0.96	xx	xx	0.85	17.9	5.9	0.17	xx	xx	5.89	129	15	20	27	xx	xx	xx	0.52
02_t3	low	3.8	11.8	34.2	91.2	31.5	34.5	160	10.5	11.03	143	3.7	104	2.23	xx	0.67	xx	xx	0.66	6.7	8.6	0.24	65.1	39.5	4.44	97	19	15	136	321	xx	xx	5.01
03_t3	low	4.3	12.8	38.3	89.3	29.8	33.4	125	9.5	17.96	142	4.18	106	2.34	1.02	0.88	xx	xx	0.67	19.5	4	0.11	67.3	44.8	6.32	125	21	31	38	261	xx	xx	0.28
05_t3	high	4.5	12.9	37.3	82.3	28.5	34.6	221	10.3	7.88	141	4.28	102	2.36	1.12	0.92	108	2.64	0.68	11.3	xx	0.42	65.4	46.8	5.26	77	20	29	50	230	xx	xx	0.28
06_t3	high	4	11.9	36.4	90.3	29.5	32.7	123	11.4	0.58	134	xx	97	2.32	0.97	0.81	60	xx	0.64	8.5	2	xx	74.4	44.7	4.84	xx	xx	28	xx	xx	50	120	3.43
08_t3	high	4.2	11.4	35.6	84.8	27.1	32	170	11	3.2	141	4.04	103	2.29	0.89	0.82	46	xx	0.77	6.7	4.4	0.19	73.5	42.3	4.73	72	44	78	50	199	48	126	2.16
09_t3	low	4	12	37.3	94.2	30.3	32.2	143	10.8	2.36	141	3.93	104	2.38	0.84	0.8	98	xx	0.94	8.6	5.1	0.19	75.5	42.9	6.05	129	79	118	429	129	120	172	0.66
10_t3	high	4.9	14.5	42.8	86.8	29.4	33.9	183	11.1	3.45	141	3.77	102	2.4	0.9	0.91	86	xx	0.59	7.9	4	0.67	75.3	47	7.12	57	21	17	14	160	43	150	0.04
11_t3	high	3.7	11.7	34.1	92.4	31.7	34.3	134	10.1	1.76	139	4.46	107	2.2	0.87	0.88	60	xx	0.69	11	3.4	0.16	66.6	40.7	4.96	87	18	18	19	136	35	122	0.43
