# Supplementary material for: Mass spectrometry-based analysis of eccrine sweat supports predictive, preventive and personalised medicine in a cohort of breast cancer patients in Austria
Source: EPMA J. 2025 Jan 31;16(1):165–82. doi: 10.1007/s13167-025-00396-6 (PMC11842658; doi:10.1007/s13167-025-00396-6)
Supplement: Supplementary file 4 — (CSV 129 KB) [file 13167_2025_396_MOESM4_ESM.csv]

ID	Annotation	Formula	mz	Confidence	RT	01_t0	02_t0	03_t0	05_t0	06_t0	08_t0	09_t0	10_t0	11_t0	01_t1	02_t1	03_t1	05_t1	06_t1	08_t1	09_t1	10_t1	11_t1	01_t2	02_t2	03_t2	05_t2	06_t2	08_t2	09_t2	10_t2	11_t2	01_t3	02_t3	03_t3	05_t3	06_t3	08_t3	09_t3	10_t3	11_t3
pos_295	Carnitine	C7H15NO3	162.112	0.998977	0.39	11.4355	13.8947	13.2132	10.9441	10.2589	11.2299	12.5408	9.0545	9.73617	12.8871	13.0007	13.9805	10.7556	10.5436	10.2266	10.0767	9.21962	9.28171	11.0501	11.2159	14.3552	10.4579	10.6211	10.3017	10.3288	7.92874	10.1432	12.243	15.7914	12.2647	10.7505	10.3245	11.1916	10.9156	12.646	11.2164
pos_2543	Tryptophan	C11H12N2O2	205.097	0.998697	2.106	15.7303	17.8513	15.6577	10.6114	10.8061	13.362	14.8943	9.44739	6.55649	16.7758	16.8749	17.123	10.878	11.2183	11.0885	10.3544	6.9994	5.72586	16.0699	14.8989	16.4211	9.50327	12.1559	11.5886	10.977	7.12623	5.69745	16.1525	18.0738	14.1854	12.0896	6.62936	14.1485	12.8089	15.766	13.7744
pos_645	N-Acetylhistidine	C8H11N3O3	198.087	0.995638	0.465	6.50306	9.80605	9.22183	5.85363	6.35482	7.72146	8.93955	5.43056	5.28853	9.34647	9.24206	12.0208	6.4899	8.51164	6.53867	6.87461	7.41064	5.2208	7.9245	9.56549	12.1374	6.7459	6.2934	7.54114	6.53594	8.01385	6.4162	7.07611	14.1781	8.88903	6.39935	7.42913	6.80292	8.47697	7.27244	5.74368
pos_2676	Pyroglutamylvaline	C10H16N2O4	229.118	0.994338	2.41	12.3594	15.6696	13.3501	7.52475	8.10095	10.1552	12.8239	6.40828	5.80691	14.5418	13.555	14.6435	8.51869	8.60959	8.31498	6.90146	6.92243	8.41988	13.6851	12.3634	14.3531	6.71435	10.5378	8.35296	8.67605	6.8419	7.36685	13.5292	16.0545	12.1734	9.52641	6.53604	10.8073	10.5292	13.8141	6.62894
pos_1838	Pyroglutamylalanine	C8H12N2O4	201.087	0.993136	1.127	9.77521	12.8756	10.5789	6.87981	6.45214	8.50367	9.73304	6.36087	6.46859	11.4806	11.5295	11.2744	7.4563	6.37768	7.09469	7.59273	5.38383	5.28566	10.791	9.38691	11.3384	5.60626	7.15241	6.2681	6.31446	5.19615	5.09523	11.2075	12.9765	9.74819	6.20388	6.07535	9.2162	8.22976	10.6889	9.02722
pos_1525	Prolylvaline	C10H18N2O3	215.139	0.99282	0.9	11.3895	15.4255	12.0973	7.12568	7.69242	9.24777	11.5288	6.47782	8.75707	12.6518	13.9746	13.8949	7.18004	8.47825	8.06084	7.75572	6.40828	6.66983	12.0158	11.3674	10.2846	6.39935	9.16803	8.16572	8.27559	6.56349	7.72644	12.563	13.3233	11.4531	8.67145	5.30109	9.34163	9.18192	12.1935	10.0518
pos_1294	Prolylproline	C10H16N2O3	213.123	0.992274	0.743	8.05094	11.6928	8.37437	6.36305	7.945	6.50805	7.43583	6.89167	6.433	8.16324	11.0206	7.65253	4.42798	6.08635	5.91141	5.86028	5.34642	5.82542	7.25181	8.12087	11.4685	5.33896	6.60604	5.76887	6.47612	6.50139	6.90327	7.81103	15.2742	8.20317	5.2622	5.03652	5.17343	5.433	8.3595	6.9149
pos_804	Pyroglutamylhistidine	C11H14N4O4	267.109	0.992253	0.493	9.70396	13.1287	11.317	6.75258	7.82425	9.77848	11.058	7.13661	8.61389	11.6148	12.1747	12.7081	7.18703	7.77687	7.72833	5.78405	6.15992	6.95008	10.6866	10.4654	13.2873	6.20513	8.14649	8.23485	7.29862	7.15987	6.45386	11.5601	14.8173	9.88579	8.04326	6.14525	10.5649	9.39499	12.0147	10.349
pos_880	Acetylcarnitine	C9H17NO4	204.123	0.990217	0.522	12.2797	14.6228	11.9323	9.85422	8.99725	8.62791	10.2083	8.1314	9.27156	12.0305	14.2882	12.52	9.51097	9.22392	8.61442	9.47224	7.44164	9.03952	11.8678	11.9326	12.8498	8.0014	9.35715	8.39383	9.43881	7.66924	8.9918	12.6848	12.5688	10.5835	8.46321	8.93796	8.95268	8.66319	11.8014	9.63702
pos_2933	Oprea1_016919	C13H15N3O2	246.124	0.987978	3.134	10.4803	17.3399	19.1525	15.1129	13.6698	8.95186	17.0356	13.0102	8.14611	10.8308	10.8907	12.1024	14.3992	10.3151	11.0371	11.9529	9.73382	10.9127	9.04199	8.18771	9.41635	12.4918	13.0355	11.3286	10.6833	7.98653	5.02852	17.9737	16.7691	12.3672	13.3742	14.3598	13.4462	13.8051	5.05643	6.78639
pos_1568	Cotinine	C10H12N2O	177.102	0.987041	0.919	15.6769	11.643	14.3322	9.88823	6.73843	6.30818	12.9447	6.63736	6.36633	14.4901	7.09581	9.443	8.53427	6.93607	6.96727	3.8845	6.72362	5.81033	14.3327	6.59442	6.68282	6.30778	5.05326	6.03395	7.51672	6.06235	5.44587	13.5566	10.6474	9.30643	4.87712	8.90249	8.35417	9.80565	6.39796	6.64648
pos_1330	Cyclo(-His-Pro)	C11H14N4O2	235.119	0.984347	0.765	12.6149	14.5297	13.0005	8.66297	9.48833	10.9125	12.0128	5.62915	6.83939	14.6051	13.9839	14.6875	8.81571	9.33978	9.57449	8.10397	7.13812	9.29773	13.3474	11.9778	13.579	7.72312	10.3546	9.31772	8.73341	7.21094	5.54172	14.4496	15.4575	12.0301	10.77	7.51186	11.9623	10.583	12.5599	6.78314
pos_1894	3-(hydroxymethyl)-2,3,6,7,8,8a-hexahydropyrrolo[1,2-a]pyrazine-1,4-dione	C8H12N2O3	185.092	0.983557	1.183	7.79868	9.66915	9.18747	5.82721	6.22082	7.82901	8.7132	7.64705	6.53606	9.14623	8.82996	10.0231	6.27312	8.3357	8.15917	8.40122	8.48167	5.95777	8.86667	6.22842	9.52841	5.87073	8.56149	8.17953	8.17398	7.1972	8.07675	6.92692	10.8599	8.72887	6.79537	7.97674	7.63955	7.58091	7.4633	8.00946
pos_2461	Pantenol	C9H19NO4	206.139	0.98149	2.028	14.052	21.2929	15.9393	11.9054	15.2246	19.3864	15.5187	9.25045	14.4845	14.1729	21.3358	17.2027	12.0445	15.8697	16.9178	12.0599	12.7226	15.5883	12.9233	19.9405	15.8869	12.4305	17.1782	16.2682	11.9177	13.1368	13.5711	21.0882	22.0285	19.891	15.829	15.1863	13.1485	12.157	21.1656	13.0456
pos_358	Aspartate	C4H7NO4	134.045	0.980565	0.397	11.3619	14.1231	14.7529	10.1	11.563	13.7375	15.3494	9.42691	12.1523	12.6547	13.3451	15.7087	10.1416	10.4009	12.0232	10.7534	8.67594	10.8906	11.9801	12.089	11.052	9.23696	12.703	12.4059	12.0701	10.2246	10.69	13.2988	16.4249	14.1545	11.881	10.1592	14.3119	13.8917	14.724	14.078
pos_1421	Pyroglutamic acid	C5H7NO3	130.05	0.980089	0.834	19.2737	20.7925	19.8199	15.0055	16.3465	18.3918	19.3161	14.228	17.668	19.9548	20.1268	20.4922	15.3909	16.0253	16.7941	15.5963	13.4462	15.8292	19.6253	18.5317	20.2509	14.0599	17.2155	17.4526	16.3458	15.2735	15.3796	19.8981	21.3466	19.2556	16.8926	15.086	19.0997	18.1117	19.9855	18.6155
pos_1913	Valylvaline	C10H20N2O3	217.155	0.979377	1.194	9.6538	13.4055	10.9075	6.746	7.04343	7.11333	9.73082	5.14738	8.15082	11.9385	12.1012	10.7861	5.07293	6.23032	5.29825	5.82877	6.66444	5.57923	11.063	9.32899	9.50688	6.90034	7.70051	6.37886	9.28374	5.84809	7.26381	10.8623	12.5594	10.3336	6.28566	5.17277	7.73767	6.97353	8.95683	8.39192
pos_5904	N-(dodecanoyl)ethanolamine	C14H29NO2	244.227	0.978146	6.051	12.8457	8.31925	11.6886	8.2122	9.95637	9.84096	8.69146	10.074	10.6025	12.5527	6.7256	10.8817	8.98958	11.3907	8.5066	9.04576	9.20384	10.0081	13.2013	7.80318	11.4217	8.13813	10.1738	8.642	9.92016	10.6354	9.59053	11.3173	9.28459	14.8236	13.6836	7.34126	17.6187	5.85062	11.7593	12.8292
pos_1406	Pyroglutamylaspartate	C9H12N2O6	245.077	0.976827	0.831	9.78752	13.3263	10.7264	6.5072	6.37481	8.35504	9.9044	6.40746	6.77141	11.6114	11.5919	11.819	5.4285	5.81753	6.29868	5.95012	6.45943	6.58715	10.9763	9.94712	11.9599	5.67628	7.9146	7.38297	7.29093	6.42192	7.11988	11.9361	13.8986	9.49504	6.67666	6.70751	9.24213	7.99273	11.0652	9.54137
pos_817	Gamma-guanidinobutyrate	C5H11N3O2	146.093	0.976231	0.493	12.318	12.0725	12.7796	9.20967	15.6332	10.4985	10.6156	14.4393	14.3528	11.2872	12.4538	14.5609	8.94093	9.31221	8.71392	7.97694	8.5677	14.2859	10.5182	12.6622	11.1894	8.67973	8.30059	8.70637	9.94844	14.522	9.59394	11.7422	13.8403	11.4752	14.1291	8.77626	14.5974	14.7046	13.9486	8.68241
pos_1857	Glycyltyrosin	C11H14N2O4	239.103	0.975609	1.153	7.44647	10.7335	9.48857	6.5324	5.83315	6.2622	8.58067	6.62563	6.78861	9.4103	9.02185	9.75089	6.77873	7.08948	5.70284	8.69383	7.20394	7.23555	8.79177	7.2054	10.4774	5.77205	5.84456	6.82292	7.1867	6.03479	7.82768	9.49507	11.6137	8.20012	6.60301	6.47793	7.51392	5.24226	6.95979	6.66805
neg_1097	Phenylalanine, N-(5-oxo-L-prolyl)-	C14H16N2O4	275.103	0.97447	4.149	11.983	15.9707	14.4262	6.53623	5.46481	10.0769	13.056	6.13265	7.19683	14.5066	14.3123	15.175	5.93436	6.19978	7.22492	5.63764	7.89998	5.1677	13.6916	12.7867	15.5386	6.64996	4.43545	6.13144	7.36793	6.12067	6.38598	13.7395	17.2747	13.2143	5.64839	7.00904	12.1143	9.36413	12.5356	5.88143
pos_3189	PED-diol (n=8)	C16H34O9	371.228	0.97406	3.924	16.5746	16.4387	16.1296	14.8755	11.0865	15.7358	14.816	10.9823	6.69579	16.4713	15.7707	14.019	14.6492	14.6917	15.0451	14.8089	14.6069	11.7429	16.0468	14.6419	15.6711	14.9637	14.4894	14.9621	15.0375	11.9285	14.6925	17.6185	16.7197	15.6724	13.1621	14.5716	12.8919	11.7076	7.0155	15.7373
pos_4669	Carbamazepine	C15H12N2O	237.102	0.970518	5.406	7.10632	11.2228	13.3122	12.0307	10.1767	6.74444	7.63604	10.4912	6.34456	7.83487	7.63267	9.78583	10.9686	8.07937	9.81608	9.98931	7.48773	7.25507	7.46179	6.64501	7.80342	10.3776	9.43314	9.09645	9.36574	6.66686	6.53578	7.15916	11.3879	9.20238	10.3588	10.8105	10.0463	6.04941	9.50651	6.41716
pos_3656	2,3-Dihydroxypropyl hexanoate	C9H18O4	173.118	0.97045	5.137	5.64662	7.82252	5.95717	10.4939	5.77413	7.85838	7.80283	7.19563	6.7007	7.13726	6.02213	7.5302	9.32532	8.7981	8.08603	8.09216	6.59513	13.2892	8.45914	8.48234	7.72683	9.13283	6.66238	9.34328	7.49335	7.57597	12.068	7.18573	8.61713	6.96683	5.45175	9.45772	5.25119	6.156	6.03292	7.30713
pos_2655	Proline anhydride	C10H14N2O2	195.113	0.968765	2.354	12.3993	11.493	12.7138	9.46857	7.81814	10.1213	9.33525	7.13762	6.8704	11.3799	10.4542	12.4638	8.95762	8.32488	9.017	6.96467	6.65668	5.51619	11.5508	8.24488	11.999	5.39368	8.14764	9.72138	6.5789	5.5255	6.1171	11.2505	11.9992	11.9154	8.53944	7.30827	8.59484	7.77319	6.66952	5.38718
pos_3742	9-(2,3-dihydroxypropoxy)-9-oxononanoic acid""	C12H22O6	245.138	0.967976	5.26	10.3378	13.8776	13.4583	11.1187	8.72096	12.8402	6.99296	8.50932	10.4196	9.75121	12.1465	9.08762	11.6011	10.4708	11.0911	9.62466	8.81032	8.92102	11.6852	7.36342	10.8655	10.6045	10.0223	11.1033	10.5258	8.12541	9.36015	11.1918	10.0974	13.9109	10.5123	9.6282	10.8413	5.71868	8.83893	10.9712
pos_5034	Avobenzone	C20H22O3	311.164	0.966938	5.547	5.13971	8.08628	13.7738	6.35937	11.1144	8.87659	6.89209	6.93127	6.08225	6.91303	8.5364	7.24832	12.2696	9.72478	14.3516	8.49302	6.74422	7.38506	6.89758	12.6759	6.75161	9.52646	8.68847	8.73402	7.62763	5.76887	9.06021	7.71953	9.80701	5.9388	11.3381	8.28402	11.8083	5.55707	6.22426	6.45214
pos_4489	Triethyl citrate	C12H20O7	299.11	0.96604	5.371	16.6551	13.9984	13.711	10.4494	9.56881	10.0374	6.61988	9.71296	10.7071	14.8016	13.516	11.5131	10.7224	10.0487	10.7062	10.7871	10.2088	9.29134	14.8181	9.10383	11.2795	9.82342	10.6353	10.2163	11.1417	9.59212	10.5319	17.7401	11.6066	11.5005	11.6113	9.86009	9.86067	6.30499	11.4615	12.5518
pos_5324	Myristoyl ethanolamide	C16H33NO2	272.258	0.964697	5.638	5.58011	6.85655	6.70215	8.21216	8.25024	7.82738	7.09142	8.21497	7.59896	8.33748	7.75331	8.40913	8.01773	8.61728	8.07145	7.89019	8.57127	7.79951	7.15071	6.32023	7.50575	7.76997	8.54324	8.24939	8.17992	7.75987	7.16777	7.21054	8.85599	8.85295	8.7425	8.08278	12.8122	5.76396	7.9579	8.40036
pos_306	Histidine	C6H9N3O2	156.077	0.964666	0.391	9.90595	15.1974	12.1671	7.07955	9.45268	11.1197	14.2912	6.87851	11.3581	11.3847	12.821	14.1676	8.70194	9.2973	9.96081	6.77543	6.25154	9.05931	10.4554	10.3056	12.6957	8.68122	10.4946	9.91262	10.1332	7.29292	7.89318	12.0827	17.094	11.4641	10.4191	8.66716	11.5545	11.8784	14.5047	12.7779
pos_6052	Palmitic amide	C16H33NO	256.264	0.963063	6.325	10.7109	11.1299	9.81187	9.03428	4.36348	5.98532	7.57423	13.812	5.74072	6.94676	10.2467	6.43659	6.93142	10.367	6.13326	6.07694	13.6746	6.05737	7.5223	11.0722	10.9658	11.8669	12.1074	11.9757	5.63114	6.59976	13.9985	9.8685	10.7606	5.28904	9.93831	6.39611	12.1247	7.48372	13.7084	13.8007
pos_2438	Pantothenic acid	C9H17NO5	220.118	0.961979	1.979	7.94439	10.6706	8.85718	7.56464	6.14123	7.17954	7.86993	6.75324	6.40748	9.16982	9.99613	12.0715	5.33104	6.74918	6.94748	7.85822	5.07413	5.52168	7.49254	17.8948	9.86129	6.51511	7.92538	5.06182	8.05136	7.95327	6.78279	8.92679	12.2605	8.18078	5.12692	5.6997	5.06392	5.28178	7.63883	6.3802
pos_2038	2,5-diacetamidopentanoic acid""	C9H16N2O4	217.118	0.95498	1.303	6.61617	8.00828	8.73868	9.45422	5.47974	9.64222	9.73559	6.65581	5.74112	8.18324	5.31554	5.48093	9.38282	9.57031	9.69077	9.92048	9.88373	4.94417	8.21627	7.05439	12.8645	9.39591	9.75343	9.19832	9.70829	6.00389	9.69249	8.45302	8.58503	9.07503	5.60041	9.46137	6.38272	6.46002	6.74891	9.72949
pos_3956	Azelaic acid	C9H16O4	189.112	0.951076	5.31	12.6562	13.7077	15.0219	12.7018	10.5097	12.9516	5.2554	10.634	9.97998	12.739	12.9653	13.1711	11.3781	12.0253	11.9171	12.0298	11.6922	10.0207	12.1086	11.4276	13.5033	11.8876	12.3079	11.7296	12.5433	9.63147	12.3517	13.5833	15.4341	13.315	11.7563	12.3078	12.2504	7.06872	12.5035	12.3766
pos_1660	Uracil	C4H4N2O2	113.035	0.942545	0.972	9.29513	12.7499	10.8603	6.39756	9.78757	6.88151	9.24981	9.92845	5.92902	10.1405	12.0938	12.6286	5.92467	6.17727	6.02716	6.90881	6.98227	8.91058	10.3706	9.37075	11.1123	5.10845	7.0087	6.24236	9.61401	10.5893	6.57295	9.35897	10.7014	11.4572	9.6609	5.43211	10.0651	9.85828	5.70133	7.33905
neg_999	Phenylalanine	C9H11NO2	164.072	0.941784	1.494	14.4637	16.9457	15.1937	7.14412	7.97245	12.3934	14.3896	6.47579	11.5425	14.6672	15.749	16.6679	5.87895	6.88027	9.85159	5.64132	7.71771	7.13275	14.1214	14.1203	15.2041	6.95998	11.3593	10.8011	5.7184	6.06997	5.58815	14.3454	18.2084	14.4478	10.996	7.19232	13.1718	11.8282	14.4246	11.7117
pos_373	Bicene	C6H13NO4	164.092	0.941589	0.395	10.8828	11.76	9.14809	13.216	10.153	10.6438	11.9527	12.8287	13.6243	6.76109	7.10552	11.53	10.2674	10.1642	13.3937	10.5415	13.7621	8.68832	7.01015	9.86085	11.8273	10.7693	12.8764	12.3193	13.4243	11.4792	14.3685	9.10554	10.8126	9.64597	9.36787	13.3665	8.56377	10.5795	12.3417	11.1808
pos_1800	L-Glutamic acid, 5-oxo-L-prolyl-	C10H14N2O6	259.093	0.938894	1.094	9.34413	13.4371	10.4556	7.06317	6.86541	7.71525	9.188	5.26456	7.26693	11.1057	11.1804	10.7217	5.06411	6.84851	5.01639	7.01743	8.1758	6.40181	10.2203	7.45555	11.7843	8.54148	6.81907	5.32695	5.39036	6.93517	5.69931	11.3128	13.5623	9.50548	4.54442	6.69745	8.69256	7.42729	10.2374	8.35137
pos_4426	Decyl-|A-D-maltoside	C22H42O11	500.307	0.9384	5.364	7.96238	8.5081	11.5537	11.3506	5.96037	10.9454	6.28228	7.08908	5.70361	11.0844	8.27287	5.17012	9.70489	11.3717	10.4719	11.2236	10.4667	6.65189	11.1652	6.48433	11.7171	10.3939	11.8485	9.58301	11.8018	6.64575	10.9589	10.9175	6.99896	10.9663	8.14673	10.0738	7.54032	6.00874	7.56128	11.9526
pos_2936	2-[2-[2-[2-[2-(2-Hydroxyethyloxy)ethoxy]ethoxy]ethoxy]ethoxy]ethanoic Acid	C12H24O8	297.154	0.937872	3.129	11.4221	11.0043	12.0891	11.2499	9.6733	11.1823	11.0434	6.59064	6.7525	10.9166	10.557	12.4106	11.1086	7.51403	11.0846	11.1003	7.09833	6.28358	10.7236	14.8158	11.6139	10.6149	6.08081	11.1003	11.0469	5.79413	7.23431	12.3286	12.9602	11.5941	10.4876	6.90996	10.0712	6.9224	6.04486	6.97417
pos_1134	Acutil-S	C7H12N2O4	211.069	0.93241	0.631	5.41801	11.8063	6.50972	6.93992	6.12521	7.08106	7.45247	6.4488	6.10596	9.70267	11.154	12.097	7.23457	6.4947	4.8856	6.55868	6.07068	5.5861	7.06911	18.041	11.2687	6.49399	5.36856	6.30733	6.81602	6.63763	6.41539	7.63555	7.47056	8.38459	6.26926	5.34592	6.15734	7.37418	7.24959	4.86506
pos_2615	N-(3-acetamidopropyl)pyrrolidin-2-one	C9H16N2O2	185.129	0.921843	2.221	11.9535	12.1253	13.6796	10.4472	7.8657	9.22487	11.3544	8.6796	5.90154	11.7975	11.5185	11.649	9.52917	7.96913	8.3468	7.97972	6.67168	8.07875	11.7961	9.65456	10.9933	7.90326	8.59729	8.50611	6.08189	7.02022	9.53869	12.1657	13.443	10.3075	9.92242	8.88859	9.95875	9.03737	11.7572	5.6542
pos_1448	N-Acetylthreonine	C6H11NO4	162.076	0.920728	0.842	8.20285	11.3846	9.67229	6.95603	6.04243	7.66456	9.37697	4.59126	5.6082	9.32714	9.55021	11.8383	5.51552	7.66122	6.87885	6.56316	5.68362	4.48271	7.73997	9.56585	11.5777	6.78155	7.28953	6.41184	6.94596	4.97334	5.75301	8.78044	13.2455	9.10951	6.14297	7.12975	7.19302	5.6447	7.92376	6.60533
pos_2376	L-Proline, 5-oxo-L-prolyl-	C10H14N2O4	227.103	0.920493	1.859	6.41976	11.483	8.78512	5.33251	5.07468	6.63595	7.85433	6.20603	5.54812	9.0565	9.65089	9.47949	6.14691	5.92351	6.09368	6.85887	6.5879	5.47102	6.19144	6.73555	10.5313	6.72193	8.45421	6.85767	7.08842	5.69304	6.19706	8.8336	12.1201	7.87633	6.16617	7.40148	7.90889	6.31411	7.79328	6.81329
pos_2756	Pentaglycol	C10H22O6	256.175	0.919273	2.615	12.8201	12.8328	13.7391	13.0169	9.60777	13.5714	13.1512	10.5064	10.2411	12.7718	12.1665	11.4252	12.7243	12.8832	12.9593	12.5238	12.2123	9.87233	12.5224	10.2398	13.5085	12.9232	12.6433	12.8584	12.8475	5.43436	12.3558	14.001	14.8518	13.434	11.6981	12.8605	11.2085	10.4109	11.6507	13.0328
pos_1352	Glycylvaline	C7H14N2O3	175.108	0.917522	0.773	9.74985	13.329	10.5198	5.89625	5.17847	8.63853	10.5816	6.60456	4.99338	11.0227	11.6508	12.129	6.812	6.94339	7.3028	6.23032	7.61845	6.02958	9.93215	9.33551	10.2606	7.27088	7.80854	6.79183	7.3167	5.71376	5.76609	10.9906	14.9739	10.0669	5.80441	5.53441	9.12781	8.41859	10.3172	8.67536
pos_1318	Pyroglutamylglycine	C7H10N2O4	187.071	0.916679	0.76	9.96272	13.4887	10.9704	5.78816	7.1276	9.71439	10.5656	5.27296	8.37117	11.4239	11.8221	12.4079	6.83694	7.20011	7.46882	6.31065	5.9237	4.12162	10.674	10.3525	12.1184	7.26019	8.67394	8.36668	6.92155	5.11924	6.11212	11.492	13.7434	10.6058	7.74571	7.85893	10.143	8.97104	10.9281	9.82763
pos_1133	1-acetyl-5-oxoproline	C7H9NO4	172.06	0.914272	0.624	7.68179	9.06933	6.09744	5.97772	5.38012	6.79477	6.18322	6.60004	8.22188	6.85516	6.85723	10.5377	6.51218	7.04306	5.85241	5.53114	5.7909	6.43349	8.08204	15.223	9.98051	5.75493	5.85764	6.89941	6.76429	4.73722	6.36305	6.06727	5.83662	6.93013	6.84811	7.704	4.98491	5.97859	6.03428	7.46492
pos_446	Methionine sulfoxide	C5H11NO3S	166.053	0.913917	0.414	10.4166	13.8578	13.4691	8.99323	9.16689	11.3254	13.2109	7.01673	9.78063	12.4856	13.7913	14.7641	8.26518	9.90885	9.50201	8.59378	6.16999	7.77563	11.299	11.1486	13.605	8.26992	11.1027	10.1806	10.1936	7.99343	7.2335	11.8674	16.2602	13.0041	10.7697	8.4973	11.3281	11.3366	11.3649	11.1741
pos_1929	Dantoin 736	C5H8N2O2	129.066	0.912455	1.203	13.4331	13.8646	12.0871	12.4276	13.1334	13.2338	13.26	13.3656	5.80367	13.6144	14.0013	11.9414	13.0635	13.141	13.2408	13.4016	13.4037	13.2623	13.6561	13.3097	12.0786	13.0994	13.3066	13.2168	13.308	13.3457	13.3836	13.5467	12.8181	12.5349	12.9871	13.2548	13.1786	13.1507	12.9773	13.352
pos_4593	Diphenyl sulfone	C12H10O2S	219.048	0.911034	5.389	6.18598	8.64439	5.42627	10.9796	12.9136	11.5386	6.61944	12.4081	12.6843	9.8788	10.1028	5.9014	6.33701	12.8393	12.9366	12.8491	12.8469	12.8685	8.44671	7.09731	7.27312	10.9953	12.2322	13.0755	12.8268	12.7792	12.7955	11.5218	8.82572	11.3909	11.9355	12.7332	13.0156	6.62703	12.8348	12.8517
pos_3781	Tocris-0605	C15H29NO4	288.217	0.90829	5.282	7.64469	12.9858	14.8926	11.7706	9.97661	7.41257	6.90184	6.38903	5.62915	8.56376	9.6138	10.3991	10.72	7.95217	9.31632	9.47232	6.58747	6.11798	7.31987	7.08779	8.11917	5.86041	9.3526	8.64821	8.78302	6.2876	7.71834	8.56107	12.3138	9.44295	9.81186	11.1082	9.93578	5.53218	9.21416	6.02263
pos_915	N-Acetylleucylprolinamide	C13H23N3O3	270.181	0.907545	0.539	11.7348	12.5252	10.9386	11.3798	11.5812	11.6592	11.6032	11.8072	11.5833	12.2423	12.8512	10.1848	11.4732	11.6937	11.5852	11.428	11.4948	11.3528	12.6639	12.1688	11.1445	11.4652	11.7131	11.5082	11.6972	11.7493	11.5849	12.5996	11.402	10.9462	11.2561	11.5001	11.739	11.6205	11.7734	11.722
pos_417	1-carbamoylproline	C6H10N2O3	159.076	0.905106	0.402	8.86863	12.469	12.9274	7.99277	11.0067	10.4849	10.4704	10.2951	11.272	11.874	12.6846	13.6431	9.24987	9.32289	8.71694	6.62609	7.54258	10.5833	9.9483	10.7805	12.3026	8.04026	10.7322	9.27345	7.68163	10.1614	9.04536	11.3071	15.7682	11.1259	11.069	8.63094	11.359	11.0747	11.3458	11.2206
pos_2916	Hexagol	C12H26O7	300.202	0.905083	3.108	16.4081	16.5357	16.9147	15.9556	12.2435	16.5837	15.7431	12.0325	13.0914	16.3154	15.9747	14.9102	15.8476	15.9231	15.9984	15.7136	15.4615	12.9552	16.0534	14.5451	16.4733	15.5834	15.7708	15.9438	15.8942	12.9423	15.5613	17.2379	18.4336	16.5392	14.7224	15.5807	14.2388	13.4273	14.7251	16.2674
pos_1483	5-Vinyl-2'-deoxyuridine	C11H14N2O5	255.097	0.904328	0.879	7.68064	12.6799	9.25652	5.9093	5.66545	6.19565	7.08138	4.90434	8.08493	10.1379	10.9391	12.3111	6.02808	6.474	6.48965	7.08294	6.41001	5.89563	11.0252	9.86535	10.6636	6.47138	7.48088	7.11152	5.79383	6.26183	6.33	7.98761	14.1767	8.94959	6.52644	6.47462	7.2069	5.37888	5.2019	9.46352
pos_405	citrulina	C6H13N3O3	198.085	0.899731	0.402	8.48321	14.3306	11.4224	6.34947	6.91627	7.35601	7.02328	5.00868	8.05772	12.0434	13.8487	12.4547	5.63564	4.24959	6.02276	6.91995	5.89591	5.433	8.96027	11.2759	10.1898	6.44393	7.58866	5.92668	4.39867	6.32774	7.4963	12.1759	15.7003	9.38637	7.34466	7.30644	8.69023	6.36856	9.53051	8.93436
pos_2897	Oprea1_056999	C12H13N3O2	232.108	0.892993	3.035	7.20988	14.7472	16.9584	12.7965	10.6514	7.57793	14.7669	7.16092	5.27214	8.61053	8.91097	9.7517	11.3921	6.76146	8.3921	6.29562	5.53573	5.28513	7.53199	7.6021	5.30486	6.21923	6.48615	6.64721	6.91956	6.99476	5.75318	6.94223	13.8659	7.52504	5.16437	7.23629	10.6034	10.6909	6.10971	6.1637
pos_5036	Amine AB	C18H39N	270.316	0.891432	5.517	6.56349	7.22189	6.21561	5.76609	3.7126	5.68608	7.67739	6.71737	16.4524	7.69726	9.22768	5.7135	5.20593	7.14712	9.40072	7.07746	11.0797	15.0326	7.23988	7.22577	7.17193	6.9319	6.02495	8.64195	5.78755	9.83801	14.6386	8.5806	7.82709	7.8193	5.87062	5.13452	6.37515	5.42051	8.23026	7.60214
pos_4780	12-aminododecanoate	C12H25NO2	216.196	0.890237	5.442	9.01644	10.9711	10.8282	11.1537	8.23344	12.17	4.77903	8.95749	7.76849	10.7373	9.13837	7.93791	10.6355	10.6722	10.6969	10.6922	10.9082	9.7409	11.6046	8.85156	10.4322	11.7016	12.5332	10.3673	13.8165	7.85836	11.7871	10.7607	11.2503	12.9231	9.24687	11.288	9.54887	7.02976	8.37422	11.4779
pos_3684	Decaethylene Glycol Monomethyl Ether	C21H44O11	490.322	0.886429	5.215	7.66701	6.26915	13.087	6.7824	6.73003	6.56836	7.33888	7.31229	5.39743	7.86595	7.36467	12.9343	7.73262	7.41867	7.32287	6.53217	7.40876	5.33896	8.46169	6.82163	13.0489	7.17873	5.6809	4.92979	8.50036	6.82022	6.76248	7.7386	8.67313	12.7704	8.57973	6.91969	5.85148	5.56605	6.01095	6.89634
pos_1023	Habitrol	C10H14N2	163.123	0.882427	0.58	19.2617	11.2173	12.1907	10.7836	10.6984	10.573	10.8008	11.2111	12.8094	19.0345	11.8785	12.8532	10.8961	10.5977	10.644	10.6586	10.6577	11.8655	18.7291	10.1227	12.799	10.4864	10.9154	11.3345	10.0213	10.4188	11.9196	17.3854	11.1071	13.5939	11.4267	10.7729	10.0232	10.9522	11.1504	12.7374
pos_835	Glycylproline	C7H12N2O3	173.092	0.880538	0.506	9.71335	12.7493	12.4213	7.68294	9.81079	10.3812	10.7367	7.24392	9.67829	12.0209	11.9038	12.7717	7.35815	8.14465	8.99883	7.40904	5.95596	8.61605	10.2666	8.93605	11.5347	6.32959	8.12377	8.65423	8.7751	7.78303	7.24785	11.4129	14.9323	10.4957	9.19775	5.85503	10.6769	9.55518	11.3004	10.8626
pos_2664	Adermine	C8H11NO3	170.081	0.879011	2.363	5.46433	8.30429	10.3843	10.2978	6.60418	10.7146	10.6811	7.77061	6.1004	7.15581	8.11537	7.6532	10.5648	10.6282	10.7414	10.1527	10.7761	7.76563	6.1367	5.99997	9.60841	10.5234	10.7272	10.5882	10.8358	7.30686	10.7442	7.03531	9.89862	10.2994	7.32738	10.5594	7.36205	7.13348	7.55222	10.6719
pos_314	Ornitina	C5H12N2O2	133.097	0.877371	0.391	9.25992	14.229	12.5314	7.58693	9.93414	11.3192	12.9003	8.59354	10.2198	10.7513	11.9248	14.4445	6.83302	8.04096	9.77508	7.63544	6.87295	8.69609	8.65194	9.92967	13.0861	6.97693	9.75642	10.0593	9.1105	8.42282	7.57517	11.3178	15.4906	11.7574	9.70775	7.51009	11.7555	11.2789	12.9379	11.4243
pos_138	lysinium	C6H14N2O2	147.113	0.873825	0.341	8.45851	11.3105	12.7597	9.71038	9.52478	10.8321	13.12	9.75072	10.3635	9.60793	10.6804	13.2069	9.59202	10.2052	9.89584	9.07888	9.30191	9.9933	7.56679	8.40236	13.8876	9.47389	10.5737	10.0253	10.2074	9.74634	9.50518	10.1149	9.21478	11.765	10.3526	10.208	11.5109	11.0976	11.7862	11.1073
pos_1215	4-Hydroxy-2,2,6,6-tetramethyl-1-piperidineethanol	C11H23NO2	202.18	0.870253	0.678	11.1771	12.7293	12.9549	10.5243	10.4372	10.555	11.6868	10.7498	10.2817	11.184	11.6361	10.5684	10.6074	10.4317	10.5975	10.5164	10.3964	10.4672	11.4895	11.0263	10.507	10.0314	10.4961	10.363	10.3125	10.2596	10.6409	13.1528	11.4717	11.8756	10.4423	10.5231	10.4227	11.4569	11.5447	10.3558
pos_258	Triethanolamine	C6H15NO3	150.112	0.866996	0.371	12.5089	11.9263	18.5309	12.0166	10.704	11.3783	15.0131	9.00131	11.0311	12.6176	10.1735	15.628	11.6482	9.8666	10.5821	11.5945	10.636	11.2467	11.6692	7.84649	14.8694	11.2665	9.50279	10.2421	11.8984	8.57442	10.4128	12.1517	13.2279	16.909	12.866	10.0013	10.3387	10.7525	14.7603	10.9341
pos_2206	Glycylleucine	C8H16N2O3	189.123	0.865761	1.512	9.67466	13.6756	11.1265	7.59459	5.5986	7.54862	10.3718	6.08612	5.83532	11.3401	11.6481	11.3435	6.65315	6.36964	5.33896	5.73363	6.23096	6.60711	10.3965	9.24914	10.7861	7.52369	7.65727	5.85068	7.651	4.82538	6.74957	10.6191	14.9171	10.4736	5.3481	6.85619	8.8526	7.56755	10.3626	7.42747
pos_326	agedoite	C4H8N2O3	133.061	0.865391	0.383	8.8892	12.2753	11.6558	7.46571	9.13935	10.9163	12.3274	6.02959	10.2131	10.147	11.4735	13.9958	7.83421	8.22958	9.3257	7.50653	5.55386	7.55236	7.38318	7.48459	10.8725	7.35624	9.71095	9.82308	9.40508	7.60104	7.50561	10.435	11.8823	10.9261	10.1757	7.82075	11.3976	10.7321	12.2458	11.5259
pos_1002	cytosine	C4H5N3O	112.051	0.860221	0.572	8.17696	7.79142	8.69166	5.84939	12.8405	8.33832	8.33925	12.6846	12.4756	6.17449	7.97674	8.5208	6.867	7.4104	7.7117	7.14335	7.43598	10.5846	7.03488	9.58014	9.1415	7.36723	5.25353	6.48001	10.4759	12.7778	7.1606	8.26329	10.4145	9.41342	11.2365	6.31256	10.1677	10.9751	11.5235	7.80436
pos_1158	N-(1-Deoxy-1-fructosyl)valine	C11H21NO7	280.139	0.856502	0.64	7.94208	12.1976	9.12859	7.44361	6.06599	5.60485	8.73678	7.78512	5.8018	9.03713	10.6381	10.6274	7.18496	6.73017	5.33255	7.28001	6.51246	4.06527	6.18315	7.92042	8.92161	4.97704	6.74902	7.44921	4.85679	5.90207	6.91746	8.7705	13.6149	8.42528	6.9597	8.85843	5.74368	5.93717	9.09405	7.35018
neg_439	aldonates	C3H6O4	105.019	0.856249	0.443	14.8818	19.0385	16.9321	16.7092	14.1155	16.9387	17.0107	14.0038	13.664	18.4814	18.1118	18.4073	16.6736	16.7794	16.2976	16.8225	16.6429	14.0498	17.8132	20.9022	15.8617	16.6506	16.9216	16.5502	16.9418	13.4207	16.8468	17.3979	19.3704	17.3849	14.393	16.0344	14.345	13.8385	15.3015	17.177
pos_5313	Triallyl cyanurate	C12H15N3O3	250.119	0.856165	5.624	7.67577	13.2705	11.2359	13.6648	14.2155	14.4724	6.74293	14.1999	14.4798	13.3515	14.0603	12.2774	11.8422	14.1365	14.4417	14.2258	14.4425	14.3254	5.38951	5.56255	13.9165	12.1816	14.5729	14.3234	14.422	14.3052	14.2047	14.3527	9.02095	13.7212	14.1536	13.8508	14.1455	5.6277	13.6428	14.5819
pos_233	Diolamine	C4H11NO2	106.086	0.854756	0.362	12.2322	12.4062	11.356	14.0404	10.5572	11.1094	12.3404	13.8375	14.1098	8.97279	7.21	11.5616	10.7475	11.0004	14.3402	11.2388	14.3082	8.04029	9.99115	10.1253	11.9866	11.0947	13.6603	13.6332	13.3219	12.3917	14.4053	10.9743	10.7196	11.2449	9.8391	13.2341	9.47046	11.4843	13.0107	11.3814
neg_190	Serine	C3H7NO3	104.035	0.85328	0.382	20.244	22.0082	20.5705	14.5359	16.1115	18.7688	19.7189	14.1623	17.5773	20.6003	20.9598	20.9614	14.3558	15.56	16.814	15.8163	12.9992	15.4416	19.1417	19.1995	19.8219	13.7055	16.9238	17.5773	16.3726	15.1851	15.1786	20.9865	22.1928	19.8754	16.9922	14.8427	19.7328	18.4492	20.3558	18.8352
pos_1061	bmse000353	C8H16N2O3	189.123	0.850225	0.56	9.66644	12.88	11.6137	12.1398	10.1968	12.5526	12.2532	11.8371	11.7413	13.2679	13.7943	10.7363	11.5267	12.1869	12.6056	12.6422	12.695	11.7497	12.5527	8.7101	14.6262	12.1309	12.4311	12.4483	12.6525	11.8514	12.7926	12.7428	14.4992	11.5697	10.1565	12.1266	11.166	11.1409	11.8614	12.696
pos_330	Prolinamide	C5H10N2O	115.087	0.849533	0.391	13.0155	15.8215	14.73	11.8872	12.19	14.1902	14.4497	11.8451	13.741	14.3124	15.9118	15.6828	11.9834	11.3863	12.926	11.8371	11.2871	12.0735	13.698	13.6161	13.1369	11.8656	12.412	13.2019	12.199	12.0882	11.9687	13.6127	17.0822	14.2818	13.0576	11.9335	14.5096	13.5167	15.2345	14.3026
pos_2733	Extrom 6m	C6H11NO	114.091	0.839701	2.554	15.36	13.7711	16.2659	14.3008	13.7627	15.103	14.4113	13.7457	14.3721	16.2745	13.5113	17.1679	14.7206	14.4468	14.8804	14.3868	14.736	14.5175	15.4423	12.8406	16.0456	14.0279	15.0048	15.281	14.5289	14.0518	14.8376	15.5554	14.8553	15.412	14.5662	14.2269	14.1156	14.094	14.6513	15.2644
pos_150	D-Prolin	C5H9NO2	116.071	0.839333	0.34	9.74063	12.5984	12.8717	9.32216	9.60722	11.9407	13.5042	8.53545	10.8541	10.4274	11.4499	14.1215	9.02742	9.67051	10.6814	10.0641	7.50154	9.16688	9.5689	9.28871	13.7658	8.45485	10.9475	11.323	9.83269	8.48002	9.35508	11.2421	14.8942	12.7433	10.4351	8.94779	12.7513	12.1598	13.2748	12.0126
pos_3494	Octaethylene glycol monomethyl ether	C17H36O9	402.27	0.838404	4.661	9.45346	8.01302	12.8039	8.63508	5.5251	7.68252	6.99434	5.99099	6.27802	9.36972	7.33662	12.7541	7.47206	7.5459	7.92271	7.08982	6.60137	7.19115	9.06007	6.52145	13.0403	7.43406	7.23513	7.18947	6.94491	6.35946	7.38075	9.87026	9.66404	13.2192	10.0217	6.51634	5.64622	5.45439	8.75854	7.05353
pos_468	Abromine	C5H11NO2	118.086	0.836927	0.402	14.9651	15.3501	13.3738	12.3354	13.293	13.6926	13.2276	13.3256	13.3582	15.6058	16.5524	17.1961	12.0005	12.3592	12.8559	12.4147	13.2219	13.5759	15.2794	16.2567	13.5105	12.9013	13.5747	13.4605	13.4577	13.5144	12.9946	13.4782	20.0688	12.3276	13.1238	13.605	12.8402	13.4892	13.3801	13.2822
pos_2928	Wiltrol P	C8H4O3	149.024	0.834887	3.096	12.4749	12.2987	12.7027	10.1163	13.3491	10.3844	9.74887	13.7739	13.7969	9.94071	10.8103	11.7043	10.7418	10.1579	9.97475	10.0677	9.68009	14.0015	8.88819	12.4568	13.2663	6.80079	10.24	9.82876	10.1567	13.5559	9.78005	7.36334	14.1194	10.9327	13.7236	9.93174	13.9768	14.2211	13.5019	9.646
pos_357	glutamin	C5H10N2O3	147.076	0.83482	0.391	8.09718	10.7774	11.604	8.20915	10.411	9.46849	11.002	10.6631	10.675	10.6629	10.6889	10.2206	8.78558	7.47706	7.62854	6.60049	7.1889	10.1934	7.51031	8.55872	14.7169	7.8925	8.6781	8.47737	9.35118	10.4772	8.0366	9.03238	11.7134	10.8668	10.5033	7.25468	10.7693	10.5098	11.9292	10.3925
pos_3670	3,6-Dioxadecanoic Acid	C8H16O4	177.112	0.833788	5.192	9.36672	8.71989	10.0163	10.0674	9.87517	10.2401	9.64328	9.157	7.58239	9.34567	8.89081	13.4717	9.3032	10.0093	10.0165	6.26064	6.74407	6.43483	9.31702	11.6141	10.6162	9.97104	7.28895	10.0949	7.26137	6.94856	8.25295	9.00121	10.2252	10.0206	9.86247	6.5919	10.7456	7.45893	7.02052	7.89837
pos_221	Laminine	C9H20N2O2	189.16	0.832999	0.354	8.8043	12.3784	10.3337	10.0425	9.44738	10.1548	10.6328	9.96266	5.05885	9.36054	9.74294	11.7103	9.87649	9.87543	6.9697	10.1558	9.96974	6.30491	8.38855	8.0027	11.3275	9.95978	9.80925	5.98753	10.1877	9.44102	9.49726	9.23555	12.7591	10.0883	9.98268	7.82338	9.95692	9.79397	10.5837	9.95398
pos_3416	Suberic acid	C8H14O4	157.086	0.828965	4.473	11.9181	12.8189	13.1307	10.6142	6.08189	6.4863	8.99384	6.31636	5.90637	12.2851	11.6125	12.2677	8.05141	7.66079	7.85418	4.72126	7.6313	5.21003	10.1348	11.0399	11.9315	4.81435	7.06942	5.74368	6.55132	5.24635	6.28372	11.8841	14.1071	11.6886	7.34515	6.58255	5.08655	7.48533	6.56668	5.83116
pos_1374	Adipamide	C6H12N2O2	145.097	0.827863	0.797	8.15569	13.4175	14.1932	14.7382	8.66807	14.887	14.945	10.7881	10.8095	13.3392	8.99025	9.57106	14.5872	14.8802	14.8633	14.9185	14.9093	10.5775	13.5417	6.66632	14.7245	14.2578	14.672	14.5662	14.999	10.5936	14.8352	13.4711	14.213	14.0487	8.40425	14.7013	8.95553	9.27133	8.84648	15.064
pos_2599	Dimethyladipate	C8H14O4	175.097	0.824892	2.198	9.3009	9.72373	8.44333	8.58384	5.64753	8.76605	5.9923	6.81466	5.23009	9.86933	8.66528	8.42318	8.26139	7.84513	8.39628	7.67147	7.31515	6.47726	9.08897	6.83099	9.09989	8.5183	5.3694	8.36389	6.22921	5.67432	5.77186	9.08851	11.2146	8.50984	5.98491	5.01329	7.73853	6.91265	6.25025	4.8584
pos_671	Stachydrine	C7H13NO2	144.102	0.821508	0.473	12.0034	13.2443	13.1365	10.5612	9.67598	10.3116	9.98848	9.62001	10.1701	12.152	12.4989	13.088	10.708	11.4534	9.20115	5.85894	8.64558	9.22995	11.7107	10.7934	16.0147	9.25125	11.3672	9.27859	9.28777	8.65337	9.02637	12.088	17.9684	12.5604	11.188	9.52087	9.91186	11.0641	14.6452	12.8802
pos_2495	Tetraglycol	C8H18O5	195.123	0.821409	2.043	16.1465	15.879	16.3728	16.565	13.3842	16.7593	15.975	15.6253	15.9722	16.006	15.1146	15.3496	15.6087	16.1881	16.8749	15.8059	15.9687	13.5657	15.6893	13.5562	16.6235	16.2206	16.3474	16.6505	16.3103	14.1634	16.8916	15.9874	17.7957	16.684	15.0254	17.0364	14.2625	13.9238	16.0239	16.1418
pos_382	Glutamic acid	C5H9NO4	130.05	0.818618	0.402	9.90932	12.5575	13.1251	9.84016	10.8314	11.1066	13.2003	10.7336	11.0955	12.0447	12.2279	15.0773	9.77077	9.86081	10.056	9.43749	7.69704	10.5154	10.5571	13.1527	15.2044	8.87071	10.967	10.055	10.5171	10.4061	9.181	11.6901	15.5772	12.5028	11.367	9.36598	11.9227	11.8075	13.4669	12.0466
neg_744	bmse000423	C6H9NO5	174.041	0.817619	0.661	6.62779	13.6905	11.0479	6.79616	6.01235	5.257	7.44385	8.33117	6.30142	10.6474	11.7277	12.9444	7.33022	5.48633	4.61429	6.00675	5.31815	6.44229	7.33136	10.8423	12.1655	5.49351	7.93902	4.23725	6.22795	5.69368	6.80051	9.32699	16.3448	11.2654	8.36295	5.99135	10.311	10.0549	10.6187	6.3802
pos_1756	Triglycerol	C9H20O7	241.128	0.813458	1.05	8.0105	8.50865	10.2318	10.0992	6.15609	8.07194	6.11539	6.01988	6.31057	7.12742	8.53954	9.60082	6.28137	6.03571	7.17024	6.28858	5.72368	6.4085	8.16652	7.8476	9.36232	6.32959	5.54731	7.50148	8.34181	6.91502	7.15385	15.2462	8.784	13.4401	11.6544	7.83458	6.03054	6.28722	5.68946	10.1878
pos_1803	(2S)-2,6-diamino-N-[(2S)-5-(diaminomethylideneamino)-1-[[(2S)-3-methyl-1-oxo-1-[[(2S)-1-oxo-1-[[(2S)-1-oxopropan-2-yl]amino]propan-2-yl]amino]butan-2-yl]amino]-1-oxopentan-2-yl]hexanamide	C23H45N9O5	550.345	0.810162	1.094	11.6462	13.1428	12.1158	10.9843	11.7018	11.9638	11.9563	12.1442	6.52075	12.295	12.0802	11.7629	11.6297	11.8467	11.814	11.914	11.5431	11.9403	12.7107	12.2236	12.462	11.6704	11.8971	11.7815	12.0148	12.1781	11.7542	12.295	12.7558	11.9371	12.2581	11.6113	12.2058	12.1089	12.6643	11.9823
pos_1209	Serylvaline	C8H16N2O4	205.118	0.806326	0.679	9.64525	13.3061	10.7321	6.2568	5.61384	7.89743	10.3404	5.72664	7.11853	11.0005	11.4911	11.0208	7.92415	5.14859	7.63964	6.73326	5.10021	5.60448	9.95942	8.37931	8.2629	6.23493	6.93897	5.60771	7.52866	5.25166	5.67033	10.8385	9.77625	9.91159	5.92143	7.72176	9.09412	8.34003	10.4161	8.5386
pos_5682	Glyceryl caprate	C13H26O4	229.18	0.804957	5.795	7.11636	9.54542	9.20425	9.26873	8.35367	8.11467	6.75995	11.2372	9.09718	7.27488	9.68483	8.56597	9.96154	10.2062	9.03609	9.8058	11.0764	12.883	7.48251	7.67947	7.43032	9.29229	8.62941	9.947	10.1946	12.558	11.7358	8.14923	9.33449	10.8393	9.05632	10.3935	7.78053	5.64256	12.8092	8.82034
pos_566	Acetylputrescine	C6H14N2O	131.118	0.802547	0.446	9.90932	10.9902	8.45487	9.68414	10.4885	10.5292	10.1658	11.4767	10.8517	10.4759	11.1979	12.3912	10.3981	10.2549	10.0859	9.93274	10.3312	10.3714	10.4252	11.3204	10.7786	9.34349	10.6546	10.044	10.132	10.7552	10.3967	9.57873	15.1555	9.27557	10.7429	10.447	10.7415	11.1238	10.2192	10.5567
pos_365	Theronine	C4H9NO3	120.065	0.801696	0.397	12.2375	14.767	15.1485	11.1381	12.0543	14.2454	15.6321	10.5887	13.1278	13.5843	14.4762	16.4489	11.0191	11.3862	12.6116	11.4881	10.471	11.2528	12.5863	12.8043	16.0306	10.5129	13.1945	13.1794	12.5903	11.1875	11.3278	13.3984	17.0592	14.5435	12.888	11.2544	14.8533	14.1858	15.1766	14.2991
pos_3657	Prestwick1_000961	C21H28N2O	325.227	0.801332	5.139	14.2827	12.2963	10.2397	10.148	11.2355	10.5267	6.60459	5.44886	5.5782	11.7749	15.8655	10.8311	10.2131	9.99651	10.0073	9.14538	7.4831	13.3857	11.0898	13.5456	10.1428	15.3045	7.06863	10.1044	12.2956	5.88464	5.04918	11.4808	13.0243	11.4843	11.964	7.01634	11.3021	6.00955	6.56123	6.71059
pos_3537	Undecaethylene glycol	C22H46O12	520.333	0.800243	4.832	15.4735	16.4436	16.7327	15.7437	11.8239	16.1832	6.55349	11.7873	12.5883	16.2481	15.3644	14.4294	15.6947	15.722	15.7091	15.6687	15.1663	12.2512	15.7932	14.5847	16.4181	15.8023	15.8047	15.7752	15.7972	12.6125	15.5626	17.6123	17.9035	16.2651	13.3598	15.5552	13.0107	6.73835	14.1472	16.1813
neg_455	Quinic acid	C7H12O6	191.056	0.799132	0.454	11.9007	16.824	12.8005	6.7295	5.50875	7.00888	6.75762	5.67848	7.26429	12.5361	15.5928	17.2662	6.40801	7.7717	5.94357	6.47626	9.07895	6.85022	9.39886	13.7556	15.5694	7.18311	7.10025	6.23372	6.57777	5.96482	7.2367	10.0424	19.458	13.9621	8.30928	6.82616	8.6237	8.91651	16.0848	9.76895
pos_3213	Cyclo(Leu-Pro)	C11H18N2O2	211.144	0.797957	3.98	12.1762	10.6885	12.3399	9.09359	7.0853	7.69518	7.31426	6.64181	6.57384	11.08	10.3918	11.7838	8.28702	6.7092	7.63608	6.50306	6.92465	5.16721	11.3547	8.47385	12.319	7.26253	5.81833	7.33473	5.97464	5.77653	5.9249	10.9742	10.8011	10.6855	7.46233	6.63432	7.63076	5.26493	5.29483	7.19645
pos_3356	Adi-pure	C6H10O4	111.044	0.793298	4.34	8.87052	7.31112	8.62954	8.46365	8.171	10.2092	6.72378	7.74461	7.31333	8.40815	7.68804	6.85863	8.4509	7.78518	9.49529	7.93528	8.07857	7.8305	9.10699	6.92665	8.72674	6.75975	7.6555	9.07207	8.04158	7.72228	7.61129	10.4096	11.1125	9.44209	8.12708	8.233	9.24155	5.33166	7.85719	8.02227
pos_3087	Epitope ID:161055	C14H30O8	344.228	0.792335	3.544	17.7379	17.8516	18.1763	16.9136	13.2441	17.865	16.9205	13.0529	6.87081	17.7637	16.9448	16.1472	17.0114	17.0877	17.2081	16.9333	16.7041	13.6963	17.3727	16.0667	17.8079	17.0925	16.7452	17.0452	17.1546	13.8378	16.7112	18.562	18.8403	17.7527	15.4388	16.7816	15.0986	13.899	15.4789	17.5356
pos_635	2-Diethylaminoethanol	C6H15NO	118.123	0.786996	0.459	12.1702	13.2064	12.5703	11.612	9.12896	12.4199	12.257	10.029	9.86743	13.1606	13.3569	12.4793	12.0446	12.1427	12.4361	11.7653	12.159	9.40039	13.1431	12.1382	11.9886	11.6875	12.0209	11.8562	12.1036	9.46182	12.3477	14.1976	13.5689	13.2523	8.36629	12.0219	9.51841	11.5887	12.1021	12.0749
pos_5433	Diethylene glycol dibenzoate	C18H18O5	315.123	0.78674	5.674	7.0952	7.71761	6.64737	10.5091	10.7915	12.4952	7.85274	10.1076	10.2817	6.45559	7.5235	5.60996	10.0516	8.36972	11.9911	11.9292	11.0729	12.3749	7.68353	7.44739	5.7909	9.93637	7.85935	12.6069	12.496	10.7135	11.9267	9.13938	6.34083	10.0141	7.24107	10.9986	7.43938	5.68233	7.00428	8.25116
pos_956	Triethylamin	C6H15N	102.128	0.786088	0.552	15.9577	15.7033	13.9632	14.2574	14.5154	16.7535	17.3156	16.9951	14.8724	16.4384	16.383	18.8052	14.7555	16.6616	14.8971	15.5545	17.8867	15.3136	15.8852	15.4792	17.2143	14.6924	14.8674	17.8426	15.6518	15.6069	15.0764	17.87	14.2299	15.5348	14.7081	14.5833	14.6995	16.3493	16.3838	14.5664
pos_91	Ergamine	C5H9N3	112.087	0.783899	0.334	8.21143	10.8338	9.78615	6.43162	5.63345	8.00381	7.07445	5.11563	8.40429	12.225	14.847	14.6236	5.95386	7.49181	5.78816	6.67476	6.80564	7.74125	7.21109	12.3447	10.0191	6.74534	6.38651	6.29447	7.17057	5.30213	5.66145	8.78736	15.3824	11.4893	8.04827	6.41228	9.0479	5.29258	10.4024	8.41304
pos_779	Ambcb4005918	C10H17N3O	196.145	0.778756	0.49	13.958	14.4537	13.1432	13.7648	13.395	13.8934	13.828	13.7748	13.8184	14.5092	14.819	12.8681	13.7678	13.9984	13.8729	13.2182	13.8822	13.7036	14.7295	14.2703	13.4095	13.7024	13.3813	13.8942	13.8877	13.7304	13.8372	14.5389	13.6022	13.1724	13.7222	13.8037	13.6621	13.6982	13.5077	13.9861
neg_643	aceturate	C4H7NO3	116.035	0.777685	0.591	13.4631	16.0937	14.0793	11.4439	12.7212	11.817	13.0967	13.4313	13.1434	13.4491	14.7089	15.2677	11.0367	10.8349	10.8452	11.6564	11.4195	13.0967	12.843	13.9881	12.9526	11.4818	11.7054	11.3278	11.6661	12.9545	11.2556	13.3215	17.3277	13.5289	13.0434	11.0678	13.7452	13.5479	14.2007	12.1812
pos_1791	N-(2-methylpropanoyl)glycylglycine	C8H14N2O4	225.085	0.77679	1.079	8.98142	13.1414	11.7237	11.9092	5.89133	12.3215	12.3891	9.11954	5.80864	13.1153	9.91267	8.57926	11.755	12.3943	12.37	12.6305	12.7672	8.25795	13.4213	6.94999	11.1684	11.9534	12.5812	12	12.6195	8.86704	12.5392	13.226	12.3967	11.7399	6.90085	12.1841	8.01956	8.16277	7.13966	12.4078
pos_1109	Valylglycine	C7H14N2O3	175.108	0.773793	0.624	10.7471	14.2862	11.4241	7.26717	6.65189	8.96712	10.7872	7.76942	8.01804	12.2858	13.0732	12.2845	5.6562	6.89942	6.88415	7.96112	7.5483	5.78068	11.1827	10.4824	10.9166	6.1118	8.21491	7.31432	7.98466	5.96103	6.59055	11.7422	13.2756	10.6192	7.35893	6.07185	9.62814	8.84719	11.0396	9.39862
pos_3328	Epitope ID:159256	C18H38O10	415.254	0.765552	4.262	15.6142	15.6745	14.9939	13.8029	9.89757	14.4379	6.69077	9.73854	10.5588	15.759	14.8089	12.0805	13.6947	13.8019	13.8279	13.7608	13.4093	10.4596	15.2412	13.9741	14.4719	13.7945	13.7572	13.71	13.9142	10.8621	13.4085	17.154	15.6485	14.3625	11.7459	13.2566	11.5476	5.83794	12.5035	14.394
pos_2013	Alanylleucine	C9H18N2O3	203.139	0.763244	1.321	8.80075	12.4655	9.85749	7.89919	6.40485	7.14913	9.06138	5.3917	6.15542	10.2541	10.4199	9.56801	5.0493	6.09305	7.11117	6.2216	5.99541	6.33741	9.41309	7.58191	6.60448	6.48225	6.84733	5.48361	7.54728	6.67136	6.77711	9.89494	11.8442	9.25313	6.22047	6.13773	7.05318	5.86025	8.56811	6.07518
pos_3020	Phthalide	C8H6O2	135.044	0.75806	3.356	7.07164	8.76286	5.99777	13.7208	13.3562	13.8246	14.045	14.4055	14.4985	7.00739	6.19058	8.69279	14.1851	13.6915	14.6577	14.4541	14.8086	14.6319	8.90906	6.70734	8.07192	14.2695	14.4016	13.9365	14.5305	13.8884	14.3514	7.33372	10.8873	5.40153	12.3973	14.3165	13.6906	13.6286	12.857	13.9765
pos_514	Creatine	C4H9N3O2	132.077	0.754929	0.42	11.76	15.2662	13.3549	10.7668	10.098	10.6146	12.9241	9.36399	10.9158	12.0958	14.6753	15.4258	10.507	10.8115	9.81854	9.05634	7.82563	9.91271	12.0499	12.6641	14.1896	9.22136	11.0088	10.0971	10.383	8.73882	9.93127	12.2977	16.4663	12.7149	10.8116	9.7881	11.8691	12.1451	13.9448	12.0437
pos_1784	N-Butyl-2-(2-oxo-1-pyrrolidineacetamido)acetamide	C12H21N3O3	256.166	0.753247	1.062	6.12576	7.30543	7.70795	6.13663	6.54899	7.69073	6.90376	9.32287	8.55891	7.79083	5.49212	6.08575	7.06144	7.51136	7.92317	7.45691	7.48912	5.84717	8.80804	6.90144	6.25093	7.03071	7.94181	7.69308	7.22134	8.90549	8.14135	7.74027	7.35866	6.22224	6.78885	7.38281	6.92129	6.86818	9.62717	5.55499
pos_3030	GlcNAcp-alpha-octyl	C16H31NO6	334.223	0.752503	3.374	6.00013	9.03728	6.77906	6.39961	5.09548	5.92066	12.0397	6.57305	6.4065	7.06347	8.59211	6.69508	6.11374	5.88784	9.75514	9.897	7.35684	5.9235	8.51558	6.28962	6.55689	11.1912	6.59526	10.5102	10.537	6.85987	6.98565	7.3681	5.73642	6.8822	9.96241	6.40701	10.6575	12.9068	13.0046	9.01501
pos_2998	L-Valine, N-(2-hydroxy-1-oxopropyl)-	C8H15NO4	172.097	0.750491	3.275	7.11383	11.3521	10.1762	5.49244	7.66563	7.1243	7.4403	6.39692	5.99434	9.26617	9.98201	11.1967	6.63149	5.92913	8.6347	7.46856	8.11599	4.54603	8.16607	8.79137	10.97	8.14226	7.30104	7.68209	7.44861	6.90217	5.4763	7.60834	11.6994	8.89428	6.96877	5.35058	7.96804	6.79743	6.64647	5.96597
pos_3707	Monoethyl phthalate	C10H10O4	177.055	0.749767	5.237	9.84897	6.0131	7.5607	6.37404	12.2571	6.99622	6.57426	12.5573	13.0712	6.21611	11.224	10.2797	7.85178	6.25033	7.82172	6.77698	7.12479	12.5711	6.49255	9.8686	8.36581	6.94486	7.41214	7.15931	6.70361	12.4966	6.77322	7.50867	8.85869	7.20816	12.4814	7.07004	12.6166	6.82502	11.9771	7.06862
pos_2296	N-(4-acetamidobutyl)acetamide	C8H16N2O2	173.129	0.749054	1.649	7.68874	10.3514	10.0519	10.5446	6.81161	10.473	10.7095	8.02434	8.03737	9.41615	9.12311	11.3357	10.538	10.7322	10.7495	10.4233	10.8713	7.03774	9.59595	7.50833	14.1634	10.4863	10.7899	10.3853	10.7987	7.39983	10.6527	9.52995	12.5446	10.1221	6.31826	10.727	7.07301	5.26922	7.31846	10.68
pos_3605	AmbotzPEG1015	C24H50O13	564.359	0.747879	5.077	14.4366	16.0089	15.9214	14.7937	11.1126	15.1946	6.6362	10.9307	12.0288	15.431	14.9109	13.8189	14.6826	14.7058	14.7104	14.7143	14.3181	11.5507	15.037	14.304	15.7343	14.7535	14.8253	14.8051	14.8601	11.7523	14.5487	16.6665	17.1641	15.3896	12.4581	14.6052	12.2423	6.45875	13.1988	14.9884
pos_872	Valine	C5H11NO2	118.086	0.747211	0.522	17.5243	18.7096	17.7776	14.4422	15.0666	16.05	17.4007	14.1052	15.8031	18.3636	18.5692	18.7216	14.1741	14.933	15.0759	14.0369	13.701	14.2313	17.6937	17.3865	18.1731	13.6566	15.685	15.2244	14.9901	14.4403	14.0114	17.8379	19.8428	16.9092	15.1642	13.8326	16.5724	16.0139	17.8021	16.3427
pos_917	cis/trans-urocanic acid	C6H6N2O2	139.05	0.746074	0.543	18.9026	20.2958	18.9018	15.3965	15.9082	17.9394	18.4151	14.5229	18.4311	19.6904	20.597	20.3251	16.1083	15.9513	16.4613	14.8451	14.6535	16.4076	19.6494	18.7679	19.6112	14.9576	17.3509	16.9261	15.2331	16.136	15.8888	19.0357	20.9265	18.2875	16.2656	14.7884	18.6396	17.056	20.1667	18.0361
pos_4497	pentadecylazanium	C15H33N	228.269	0.739691	5.377	13.3258	13.6905	13.3533	11.2203	9.6066	10.1289	6.77782	10.3578	10.938	15.4928	14.7139	11.4291	11.1447	12.4927	9.93618	8.90285	10.0263	10.3782	12.629	12.9067	11.72	11.3041	10.9134	9.36774	9.84072	10.6251	9.94774	13.0883	13.2668	13.437	11.9159	8.98605	9.68389	6.71328	9.97215	9.95234
pos_3463	coumarin	C9H6O2	147.044	0.736401	4.563	8.66454	9.25429	10.9084	13.5185	9.53384	10.1739	7.08015	7.43301	5.56832	7.95021	8.3255	10.9501	10.5446	9.69041	10.0809	6.30539	7.16972	6.57675	7.9189	8.11869	9.8019	10.0428	9.46194	10.0939	7.4025	6.12762	5.74385	6.63372	9.66186	9.63147	11.8968	8.91704	10.194	4.42874	10.0398	7.98652
pos_2360	InChIKey: RWBIXQSLRNBRKV	C11H21N3O3	244.166	0.735106	1.806	10.9416	8.23369	8.66258	9.45036	11.9845	9.65566	9.50315	12.7611	12.5851	8.44569	9.5722	11.2497	9.51571	9.88565	9.57433	8.69159	10.0306	12.8213	8.47745	10.2893	9.38929	9.3863	9.5681	9.43584	9.93413	12.5743	9.46078	8.2845	8.93671	8.77857	12.9057	9.41787	12.8177	13.1384	12.8143	9.70149
pos_5443	Capramide	C10H21NO	172.17	0.732573	5.675	14.981	13.923	12.6045	14.47	13.773	13.6446	7.39815	14.9665	14.4842	12.1582	13.5072	13.5358	13.6375	12.9596	14.7139	13.8189	14.2492	13.1601	13.3007	13.0106	13.7051	14.0146	14.9124	15.2096	14.7656	14.0799	14.8766	13.8349	13.0529	13.1683	13.1319	14.9706	12.262	4.88349	14.2676	13.4139
pos_3059	3,6,9,12,15-Pentaoxahexadecanol	C11H24O6	253.165	0.73255	3.463	9.44313	8.5798	10.557	9.00781	4.48561	9.36447	9.87336	9.35574	8.60572	9.11458	9.02058	10.0046	10.0095	10.271	9.41431	8.44018	8.28538	7.80171	9.2628	6.61032	10.4296	8.35484	8.85114	8.62745	8.72748	6.41893	8.68771	10.0953	9.20697	11.0453	9.51568	10.299	6.22426	7.7633	8.91532	8.51773
pos_292	1-[4-(2-hydroxyethyl)piperazin-1-yl]ethanone	C8H16N2O2	173.129	0.731757	0.383	15.6719	15.4728	15.0805	16.1481	15.7681	16.3754	16.2466	15.7631	15.7188	15.7144	15.7232	15.3046	16.2261	16.1592	16.2726	16.3623	16.5263	15.7454	15.9269	15.2714	15.7913	15.8942	16.1295	16.1701	16.4672	15.5837	16.2243	15.6762	15.2533	15.5549	15.4909	16.3986	15.7734	15.7723	15.5164	16.4349
pos_4216	9-hydroxynonanoate	C9H18O3	139.112	0.73166	5.335	12.4182	12.4984	12.5759	11.7761	11.1966	11.4982	5.1405	10.8206	10.8465	12.2176	12.5949	11.0652	11.101	11.452	12.1018	11.3245	11.4728	10.7096	11.6897	10.7986	13.1485	11.8851	11.7516	11.6007	11.3944	10.64	11.9579	11.8359	13.3937	12.6057	11.6832	11.7914	11.7898	5.81127	11.3683	11.5466
pos_2087	3,8-diol	C6H14O4	151.097	0.726067	1.398	14.9679	14.6023	15.4525	16.2179	14.9013	15.398	15.436	16.097	7.07368	14.0345	13.4237	15.4542	14.9769	15.2569	16.3215	15.1055	16.0665	12.6165	14.1553	12.0112	15.6628	15.187	16.1418	16.5932	15.9966	15.4481	16.2806	14.541	15.7439	15.2998	14.9796	16.4421	12.8638	14.7372	15.7726	15.1006
pos_266	Oprea1_169224	C6H13NO2	132.102	0.723735	0.364	7.27549	8.63628	12.2265	8.42933	8.34525	8.06285	9.64212	7.2247	8.2191	7.52628	8.50693	8.79863	8.23479	8.13116	8.00856	8.64447	8.56672	9.55696	6.80787	8.0405	9.60359	8.98559	8.15093	8.70243	8.41528	7.79372	8.07547	8.70541	6.66388	11.1134	8.63869	8.46776	8.16586	7.24602	9.44739	9.28321
pos_5078	Didecylamine	C20H43N	298.347	0.722913	5.543	9.11851	9.51727	8.09831	7.27739	7.32645	8.41626	6.03748	7.83733	16.7027	9.26284	8.83812	6.75576	7.21625	8.33071	9.78342	8.51861	11.4636	15.537	9.31138	8.78419	6.33896	7.15023	6.12588	10.2446	7.46474	10.1415	14.4733	10.431	8.30864	8.13509	8.42115	7.50203	7.2182	7.32787	9.09944	9.68316
pos_250	Dimorpholinomethane	C9H18N2O2	187.144	0.719787	0.37	13.9627	13.8564	13.7091	14.6594	14.7268	14.953	14.7071	14.856	14.8907	14.0619	13.3094	13.2657	14.727	14.716	14.7969	14.9028	14.9249	14.9573	14.0147	13.0847	14.0412	14.5601	14.3603	14.8201	14.9794	14.7678	14.877	13.4481	13.3068	13.9713	14.556	14.8371	14.7875	14.7994	14.4017	14.9964
pos_935	l-homopro	C6H11NO2	130.086	0.718613	0.549	10.9088	13.6669	10.2037	9.36071	10.5607	9.30829	9.94735	9.45924	9.53964	10.7945	11.9953	12.8111	8.91576	9.13391	9.24309	9.08937	9.07192	8.74652	10.5786	12.9834	11.2069	8.89625	9.54037	8.77106	9.14819	9.79649	9.13	10.6655	17.1619	10.0357	9.01119	9.31699	9.85858	9.82501	12.2403	8.12326
pos_3367	Choline	C5H13NO	104.107	0.718115	4.39	8.16337	15.9615	14.7681	12.8864	11.715	7.18808	7.44575	6.5529	6.2588	7.06619	10.4041	9.41633	12.0119	8.10482	7.15269	10.3802	7.31426	6.12037	7.72952	6.62023	7.37547	9.89503	7.54945	6.27797	8.30074	6.04721	7.59831	6.91794	13.9774	9.22965	10.2037	12.129	10.1862	8.08077	9.09836	5.74556
pos_644	ectoine	C6H10N2O2	143.082	0.712071	0.446	5.9161	19.9407	7.88991	6.41716	6.99022	7.47578	5.92392	7.88149	7.23	7.66513	19.6419	12.2115	7.5207	8.20053	6.75327	6.2981	7.69603	7.03118	7.1902	17.8421	12.3736	6.89433	7.75593	7.9009	8.22025	7.21403	7.56876	6.95475	19.1311	8.75443	7.90149	7.05222	7.46823	7.87756	8.27026	7.6404
pos_3582	DB Solvent	C8H18O3	163.133	0.710478	5.062	13.8504	15.5796	15.8219	15.7788	15.394	15.72	7.38132	14.9531	15.2524	15.4053	15.1995	14.8142	15.6484	15.0145	15.7227	15.6293	15.5361	15.8888	14.9721	14.7229	16.4152	15.8481	15.7112	15.55	15.6203	15.3944	15.3823	14.2198	16.2348	15.7818	15.4538	15.9893	16.2432	5.20878	15.371	16.0026
pos_5993	Di-tert-butyl 3-oxoglutarate	C13H22O5	259.154	0.70643	6.192	7.19919	8.02407	11.4678	7.84332	7.99053	8.76807	6.69134	7.70236	10.0562	6.75611	5.896	14.6079	5.69124	6.05712	6.48988	8.47508	7.55554	10.3089	5.81763	6.174	12.4746	7.32963	6.75129	7.22264	9.15415	8.04265	9.58513	7.65716	6.43475	13.6053	8.10342	7.74384	7.44794	5.95524	8.34761	10.5997
pos_4589	Tridecanamine	C13H29N	200.237	0.706227	5.394	12.8275	10.6154	13.5654	10.1351	10.2946	14.1744	7.42537	13.052	10.5564	12.6796	10.9542	12.6045	10.5766	10.1511	12.2452	10.7169	11.6009	9.96522	11.6794	10.325	12.1478	9.81281	9.49245	12.7261	11.1996	13.3251	10.6203	11.9901	11.2759	12.9001	10.9082	9.16914	13.9498	4.47399	13.4736	10.6859
pos_6033	Phosflex T-bep	C18H39O7P	399.251	0.706012	6.278	8.05884	7.74454	11.9439	7.12791	5.66811	8.47372	6.97789	7.81305	8.66595	6.22317	7.40174	9.36987	7.47606	6.76271	6.90669	6.35198	6.60137	8.19603	6.62432	7.16416	10.251	8.52348	5.64132	7.15664	6.64284	8.64117	7.47091	7.83615	12.8148	8.83396	8.97996	5.85503	6.53929	7.87027	8.83079	9.26748
pos_585	delta-guanidinovalerate	C6H13N3O2	160.108	0.703797	0.442	11.7649	13.5453	12.1824	12.2271	10.9145	13.3451	13.1841	11.3088	11.5153	13.4032	12.9495	11.3997	13.0362	13.2449	13.2213	13.1278	13.214	10.7551	13.6986	12.4953	12.6727	12.8589	13.2575	13.2509	13.2532	11.4273	13.1879	13.4565	12.3723	12.1656	11.3401	13.1769	10.3459	10.8736	10.9489	13.3994
pos_4194	9-Decenoylcarnitine	C17H31NO4	314.232	0.701814	5.331	6.41361	10.6729	11.9054	9.34816	7.62857	6.52978	7.17517	5.68051	6.71155	6.14097	7.15689	7.69183	8.29597	6.13882	7.85391	7.56786	6.77796	5.63477	8.70341	5.48413	6.54171	6.62619	7.50305	5.38445	5.74518	5.8457	6.01917	6.58206	9.65409	7.04863	5.80588	7.52078	7.78568	6.39069	7.09084	6.44727
pos_2099	Oprea1_697218	C8H14N2O2	171.113	0.698867	1.406	7.48878	9.46473	7.74226	7.43034	5.1853	8.00788	8.70382	6.8147	7.24344	8.65866	7.59352	8.28725	7.23615	8.07311	8.03975	8.69474	7.91909	6.46075	8.75596	7.14758	8.03252	8.20076	8.28058	7.03093	8.66212	6.73355	7.82581	7.15586	11.2422	7.24799	6.06165	7.98118	7.87066	7.84875	7.38314	6.94401
pos_2313	M-Pyrol	C5H9NO	100.076	0.692208	1.706	10.2531	11.5944	13.2885	10.7469	11.1055	10.3044	10.3239	10.0103	9.78234	10.0982	10.7345	11.7774	10.6076	10.6081	10.3197	10.4876	10.3544	10.7506	9.78528	9.93434	12.4488	10.4408	10.5439	10.2124	10.3495	9.99229	6.39837	10.2711	11.8474	11.9287	10.6554	10.6648	9.94054	10.3273	9.9557	10.5804
pos_3888	4-10-00-02018 (Beilstein Handbook Reference)	C18H29NO5	340.209	0.691896	5.308	10.0669	12.8608	13.9511	12.4147	9.01054	12.8122	7.0245	8.52865	11.2332	11.6449	12.0737	11.5685	11.6345	12.4616	12.2582	12.3427	11.962	9.94195	11.1117	10.9128	12.9742	12.2053	12.4387	12.48	12.5195	8.91743	12.3418	12.9102	14.8851	12.8748	10.6573	12.0792	9.78766	5.69594	11.1153	12.7553
pos_4325	(3S,4S)-4-amino-5-cyclohexyl-3-hydroxypentanoic acid	C11H21NO3	216.159	0.689677	5.357	4.44496	8.46814	9.64761	10.1142	6.59825	9.54881	5.7189	8.18432	7.72866	8.91191	6.97196	7.79607	9.1003	9.9499	9.45843	9.58327	9.58098	7.67387	8.93866	7.47783	8.91755	9.49694	10.4199	9.24475	10.3342	8.01082	9.95864	7.99222	12.4983	10.7166	8.21116	6.31175	8.3191	5.27851	7.13986	9.81485
pos_5047	InChIKey: LASJEFFANGIOGZ	C17H27NO3	294.206	0.687364	5.523	5.94847	10.6525	11.296	10.5027	8.53411	6.2013	6.51588	8.44305	5.41539	7.08783	7.28936	7.93831	9.46339	7.80956	7.92553	8.41242	7.13911	8.01039	6.46867	8.34972	7.15693	6.93693	7.22264	7.56063	7.63427	5.31636	5.72185	7.29149	10.143	8.05358	9.25243	9.10429	8.48745	7.74576	8.03981	7.19725
pos_703	prolylalanine	C8H14N2O3	187.108	0.687286	0.473	10.5069	13.1084	11.5222	10.921	10.3489	11.5995	12.161	11.0801	10.9811	12.0161	12.9965	12.8969	10.7823	10.9955	11.12	10.4793	11.37	10.7695	11.7732	11.0264	11.1859	10.8134	11.158	11.3381	11.1806	10.9888	10.8227	11.512	12.4913	11.0714	11.0922	11.087	11.1668	11.195	11.2879	11.5606
pos_2765	12-Crown-4	C8H16O4	177.112	0.686947	2.615	11.2384	10.407	12.6599	11.3271	11.4732	12.6887	12.3848	11.397	5.62849	11.3805	11.3118	11.5175	11.956	12.288	11.7024	12.1202	11.3751	11.4871	11.4589	10.7973	12.6854	12.1688	11.9167	11.9678	11.6678	5.24265	10.7527	12.4157	13.2171	12.235	11.5002	7.5756	11.4554	11.2791	4.79978	8.2718
pos_3747	1-cyclohexyl-3,3-dimethylurea	C9H18N2O	171.149	0.682866	5.265	10.9908	10.4389	11.2486	10.7775	10.9662	11.3466	5.41215	11.0593	10.9187	11.1118	12.4315	12.3739	11.0312	11.1977	11.3635	10.9119	11.2067	11.1196	10.9825	10.4296	12.1464	10.6951	10.8798	11.3681	10.9527	11.0472	11.1843	10.5585	11.0028	10.9756	10.991	10.894	10.8618	5.96219	11.0847	10.703
pos_1797	Adenocor	C10H13N5O4	268.104	0.680353	1.084	10.5516	11.2934	6.49919	9.05125	9.66979	8.76956	8.75401	9.74461	6.19763	11.7813	11.5922	10.2084	9.51985	9.16593	9.49822	8.67341	9.14978	9.43768	12.6407	6.78772	11.2047	9.93661	8.16507	9.56045	12.7237	10.6541	8.88934	10.5375	5.76818	11.4339	9.25674	8.42596	10.2244	9.88445	7.55604	8.27819
pos_2284	Aspartylleucine	C10H18N2O5	247.129	0.678428	1.652	8.52183	12.1166	10.3505	8.32495	6.33227	8.24288	9.56563	7.5826	6.13532	10.4665	9.72178	9.77505	8.32494	8.52919	8.47129	5.9542	8.39695	5.43535	9.43299	6.08928	9.15145	8.25477	8.74654	8.32503	9.13305	6.49783	8.42921	9.79397	9.92724	9.45827	4.47242	8.25976	6.11937	6.99863	8.65068	5.82776
pos_857	Dew Pearl	C5H5N5O	152.057	0.67716	0.521	8.08849	6.85537	6.23836	7.01467	11.7886	5.92641	6.35529	12.4554	11.8006	7.72339	9.48117	9.50436	6.73045	7.54726	6.13021	5.63759	5.44228	10.8071	7.32912	7.12553	7.13658	6.19345	5.45516	6.37221	8.35995	12.6584	6.3277	6.34218	6.34138	9.30017	11.2639	7.2211	11.0113	10.7598	11.0353	7.26679
pos_1295	N-Succinylglycine	C6H7NO4	140.034	0.67402	0.737	15.8609	15.7835	13.6368	15.0042	15.0849	15.7161	15.578	16.045	16.2931	15.6859	16.3158	13.6962	15.2519	15.1587	15.8319	15.9868	16.0083	16.082	15.644	16.2524	12.8351	14.9776	15.2024	15.8801	15.7066	16.03	16.384	15.4688	15.1562	14.2208	15.5659	15.1452	15.6662	15.5928	15.7372	16.1134
pos_3200	N(1)-Z-N(8)-Boc-spermidine	C20H33N3O4	402.233	0.672562	3.947	11.6429	11.1744	12.3229	11.6324	10.7845	11.3562	11.6803	10.7374	5.27581	11.0959	10.7665	12.6045	11.1747	11.6852	11.6795	11.7221	11.3256	10.6696	11.2097	14.7342	11.9589	11.5952	11.237	11.654	11.7465	10.7079	11.2853	12.3596	12.0883	12.0791	11.1317	11.4626	10.8744	10.8065	4.82513	7.65178
pos_5043	Capmul	C11H22O4	201.149	0.672538	5.516	9.28695	10.4863	8.77655	9.92149	9.27155	8.54717	7.38442	12.618	9.09483	8.75693	10.6968	7.6621	10.2091	10.7457	9.45932	10.7236	12.0077	13.1026	7.61328	8.21842	7.86035	9.64617	9.66983	9.82451	10.962	13.4913	12.0412	9.04976	9.15039	10.676	9.52513	10.5711	8.75043	5.95256	12.5013	8.58995
neg_508	bmse000632	C2H4O5S	138.97	0.670292	0.478	13.2572	14.6743	13.819	14.324	13.8498	14.4543	14.5474	14.6839	15.1074	13.4302	14.5017	13.5422	14.1093	14.5009	14.878	14.721	14.453	14.9596	13.5842	14.701	13.9027	14.7923	15.003	14.4049	14.6017	15.0249	14.3519	14.0476	17.2917	14.5237	14.9293	14.0978	14.3638	14.4908	14.3226	14.8979
neg_1212	tetradecanedioate	C14H26O4	257.176	0.669362	5.771	13.3475	12.8699	12.209	11.754	12.0735	12.0561	12.3341	12.0366	12.0741	12.2961	11.9656	16.4855	11.6353	11.8674	12.6328	12.3079	11.6307	12.1465	11.7017	14.4729	12.1106	12.0469	11.937	12.5467	12.175	11.8231	12.1118	12.7507	13.2719	12.3963	11.9431	11.8304	12.4764	12.4615	12.2922	12.4513
pos_3026	arachidonoyl L-alanine	C23H37NO3	376.281	0.667282	3.39	6.15895	6.99726	5.67326	6.80704	11.1103	9.70457	10.4656	12.595	6.98208	6.8606	5.9832	5.965	7.15051	10.6311	8.82904	10.7951	10.4694	8.15619	5.89331	7.68785	8.11275	8.77124	12.0572	6.36672	11.583	10.2033	10.5434	8.02733	5.82183	5.82227	10.1048	9.13906	9.43338	10.0003	10.7939	5.95345
pos_2860	InChIKey: LZEZHCWAFOSRRG	C9H18O5	207.123	0.666877	2.881	6.43398	7.49494	10.4614	10.6228	11.2085	10.5488	10.9034	6.50617	11.6914	6.33585	6.56455	11.7847	9.86896	11.0924	11.4295	10.8863	11.3584	9.14346	8.68117	10.1925	11.3343	10.7767	11.7994	12.0368	11.7913	11.6148	11.4321	8.90094	11.147	10.423	10.5942	12.8331	8.72771	10.8071	11.5751	11.4953
pos_1263	N,N,N'',N''-Tetrakis(3-hydrazino-3-oxopropyl)ethylenediamine	C14H32N10O4	405.271	0.665688	0.739	9.55515	10.9829	8.20292	10.683	7.71075	10.9639	10.3626	8.52301	8.96152	10.0308	7.17785	9.97743	10.7969	10.7408	10.5658	10.8733	10.4268	8.44731	10.7644	11.3556	10.6816	10.2122	10.7632	10.5348	10.7708	8.14558	10.6076	7.43107	10.7902	6.85992	8.10742	10.5383	8.67961	8.12308	8.84792	10.7026
pos_1833	thymine	C5H6N2O2	127.05	0.663086	1.127	9.297	13.4638	9.7254	8.24412	10.0656	5.23434	7.51669	6.39216	5.54583	9.61258	14.0934	11.4001	6.70361	7.18759	6.84818	6.30353	4.98983	6.73516	8.39086	11.6601	11.2795	6.57939	6.34456	6.5294	6.55707	7.47837	5.22426	8.1695	14.0841	9.47901	9.01684	7.49182	7.01156	7.14692	6.00095	6.59983
neg_637	N-Acetylserine	C5H9NO4	146.046	0.662904	0.544	17.2746	20.9848	18.6531	12.0355	13.4034	15.5748	17.3095	10.337	14.2396	18.5909	19.3331	20.0446	11.5564	13.1864	13.98	13.2306	10.9934	12.2469	17.2015	17.4913	17.47	11.6688	14.58	14.428	13.5518	11.3348	12.2423	18.0781	21.5466	17.7238	14.1584	11.5071	16.6969	15.3187	17.7043	15.5592
pos_2893	Cyclo(Pro-Val)	C10H16N2O2	197.128	0.662626	3.027	13.9376	11.9144	13.4713	10.0591	8.40258	9.23039	10.0755	5.75556	6.9192	12.6537	11.4767	13.4409	9.49239	5.49493	8.93176	7.20031	6.39129	7.55582	12.8124	10.1764	12.8884	8.56846	8.91105	9.24994	6.98786	6.74128	6.54379	12.4709	11.7712	11.7814	9.08601	6.72679	10.2294	7.42324	6.52316	6.78194
pos_3259	8-Amino-7-oxononanoate	C9H17NO3	170.118	0.655585	4.095	6.3635	7.93811	15.0573	14.8634	10.0209	14.8223	6.49423	6.1668	5.03168	14.6846	8.87949	10.036	13.2748	14.8344	14.4465	14.7816	14.7625	8.44223	14.5503	7.86241	13.6098	13.5345	15.4258	13.5487	14.961	9.11722	14.6645	7.8227	16.4726	14.7047	9.76602	14.4565	10.023	17.2789	6.60881	5.31829
pos_4599	Lexamine L 13	C17H36N2O	285.29	0.651973	5.39	15.1369	9.95546	11.8978	10.0214	11.4238	12.6222	6.5525	11.8999	12.9668	14.1031	9.44432	11.4537	10.6775	12.9415	10.8181	9.37366	9.40054	11.7255	13.6892	8.13229	11.2515	9.7912	11.5206	10.4944	9.95935	11.2581	11.1659	14.96	8.35887	12.2631	13.1553	10.6974	13.3688	6.61959	11.5735	12.534
pos_2040	Parabens-choline	C12H17NO3	224.128	0.651381	1.337	9.66692	9.64494	9.18081	8.83788	8.42079	9.11129	8.93635	8.14395	9.12822	8.76564	9.87866	8.36603	8.48526	9.08623	9.026	9.01394	9.28262	8.40348	9.58228	8.47672	9.01677	8.51453	8.94872	8.66668	9.08781	9.07893	9.25801	9.82506	12.2216	8.7338	8.83273	9.13295	9.06339	8.79074	8.36738	8.94332
pos_5051	2-[3-(decanoylamino)propyl-dimethylazaniumyl]acetate	C17H34N2O3	353.22	0.65113	5.528	17.5649	10.8656	10.5819	7.80236	12.5517	10.4184	6.30933	12.1787	13.2047	17.2233	10.2089	13.5728	8.67032	13.2479	9.29592	7.65457	10.4192	10.766	17.0426	8.79292	13.1604	7.96347	12.3005	8.51879	8.38719	11.4505	8.83043	17.0777	10.0492	14.0654	13.5926	11.0135	13.7008	6.02948	15.1834	10.2949
pos_5597	Glypesin	C21H45N3	340.369	0.647504	5.769	6.47861	8.39766	6.80045	11.158	11.6483	6.27381	6.9157	7.50666	11.2821	14.6925	8.57586	18.6635	15.3476	11.2877	9.66305	19.8629	7.19829	13.4119	10.4759	11.063	18.8719	13.9844	18.5165	11.0761	19.2144	9.08265	12.7955	7.74619	9.78202	8.18913	13.0507	7.42592	13.9886	5.88988	7.99314	14.4525
pos_3552	Anacaine	C9H11NO2	166.086	0.643985	4.901	7.29891	6.12276	7.13442	6.79491	5.77441	7.71296	6.89902	6.42589	6.0299	7.51423	6.0628	7.60529	6.31826	7.96906	6.78459	6.37586	6.29917	7.55777	7.47761	6.20471	7.11616	6.48121	5.89116	6.30109	6.84071	6.28588	6.34753	8.57099	7.35264	7.8926	5.28954	6.18945	6.00153	6.96049	5.55459	8.54881
pos_2673	Dioxitol	C6H14O3	135.102	0.638666	2.41	12.3526	14.0263	13.9721	13.9172	10.8865	14.3756	13.7591	11.7739	6.50408	14.3518	11.4056	11.7204	14.3367	13.7555	14.5	13.2471	14.1135	11.9414	14.3707	8.32325	14.5384	14.0725	14.3378	14.1354	14.0661	11.6043	13.6711	12.7977	14.5265	13.9123	11.1444	14.2952	11.2925	13.0026	11.8568	13.7089
neg_942	b-Uridine	C9H12N2O6	243.062	0.638516	0.97	14.6961	17.5082	15.584	10.5106	14.2702	11.202	13.3862	14.0569	14.3011	14.8581	16.4212	17.2625	10.2365	9.47674	9.4959	6.1903	6.13131	13.5726	14.7072	14.4421	15.2207	9.86963	9.82041	9.20103	13.9113	14.8431	5.48776	13.8476	16.5655	16.0447	14.1234	5.7225	14.3395	14.0002	14.9025	10.9286
pos_824	adenine	C5H5N5	136.062	0.637489	0.509	11.5656	12.9295	12.5266	10.9655	14.0125	10.7599	10.6922	14.1314	13.8929	12.5435	13.8738	15.242	9.99411	10.5869	10.2266	9.05681	9.94432	13.2077	12.2007	12.5792	14.64	10.2876	9.60553	10.1998	11.9048	14.2386	10.2039	11.661	13.6524	12.2069	13.3065	9.66853	13.1868	13.4322	13.8624	10.7156
pos_1614	Leucyl-alanyl-glycyl-valine	C16H30N4O5	381.211	0.63705	0.951	9.38702	10.9577	9.39887	9.64003	6.54257	9.76386	9.98892	7.81167	6.0424	10.9572	11.1278	6.8681	9.10982	9.61705	9.89849	10.033	9.84511	6.04908	11.211	7.76112	5.60004	9.32176	9.7716	9.66885	9.8549	8.13914	10.0398	11.269	8.73695	9.28044	7.09942	9.59749	4.63856	6.99598	5.99829	9.97417
pos_3285	Aclonium	C9H17NO2	172.133	0.632491	4.149	5.90277	9.97369	13.6017	12.7376	8.53274	13.2495	7.05307	10.2988	6.80073	11.6275	7.96931	8.15919	10.813	12.1858	12.0043	11.5237	11.4542	8.89555	11.3183	5.6015	10.1161	11.7969	12.2209	11.5455	11.5308	8.08728	5.75691	12.7764	10.19	13.3572	5.54102	11.8016	9.31796	14.2045	8.13359	4.98007
pos_2064	Serylleucine	C9H18N2O4	219.134	0.631914	1.371	9.78344	13.5518	11.398	5.42733	6.19636	7.56469	10.0237	6.39753	5.21434	11.1055	11.1637	10.4214	7.97031	5.63917	6.731	5.51963	5.35158	5.73536	10.6767	6.74521	8.39791	6.14043	7.23378	6.89911	8.40025	4.73927	7.17999	10.9066	8.31516	10.6031	5.63011	6.53749	8.45934	7.24357	10.0553	6.57288
pos_2323	Prolylleucine	C11H20N2O3	229.155	0.630898	1.718	10.6249	15.0593	10.4486	5.20183	6.55386	7.72246	10.8454	6.60028	7.4548	11.8786	13.6139	12.2931	6.87695	5.29327	6.18113	5.28954	7.12536	6.63339	10.9529	10.6635	9.82596	6.33956	8.08555	6.7706	7.78397	6.50958	7.2455	11.7408	10.8793	10.4014	7.96195	7.92138	8.07811	6.09664	4.99658	7.10075
pos_3302	Enzactin	C9H14O6	241.068	0.628576	4.219	17.5949	16.6493	16.053	15.3285	16.6261	16.8316	7.11618	16.876	15.9604	18.4255	18.6996	15.0156	16.2904	16.7692	15.8254	16.9778	16.6951	17.0358	18.8931	17.5022	15.8983	16.1523	16.573	16.7977	15.8824	16.8684	15.649	18.7103	16.8004	16.0968	16.4138	16.2642	16.6579	16.3184	16.0538	16.927
pos_2771	(6-acetyloxy-2,3,4,5-tetrahydroxyhexyl) acetate	C10H18O8	284.134	0.627294	2.631	6.30182	7.68338	8.14164	7.98868	13.2797	8.26977	8.08607	13.5799	13.0269	8.16165	12.8807	12.9414	7.07256	8.2895	8.05193	8.03701	7.89073	9.44512	8.28743	8.15124	8.24021	7.92816	7.7915	8.03839	7.91768	13.9687	7.8612	6.20497	8.07525	7.92378	13.9351	8.17237	9.95881	9.96565	12.6924	6.6563
neg_948	bmse000161	C4H8O3	103.04	0.626897	0.985	13.8254	13.6325	12.146	11.4867	9.50111	11.7632	11.6858	11.4731	11.9659	13.2071	13.4826	17.7706	11.996	11.3997	12.4873	11.4359	11.3268	11.0521	12.9857	15.9712	12.0735	11.426	11.3395	12.0864	12.1458	11.3793	12.3002	12.4759	13.3804	12.4525	10.725	10.9844	10.502	10.9435	11.8515	11.0976
pos_5565	Surfynol TG	C14H26O2	209.19	0.62611	5.744	13.1827	13.5667	12.3429	14.3464	14.8183	14.0532	6.51328	14.8974	14.3706	13.9355	14.9513	12.879	14.6503	14.7375	14.749	14.929	14.7029	14.9261	13.2821	14.3803	13.6519	15.1431	15.7349	14.7716	15.0207	14.6892	14.7791	14.2988	14.9177	13.2504	14.5838	15.6939	14.5694	4.7122	15.3017	14.8569
pos_2885	Suberamic acid	C8H15NO3	156.102	0.622588	2.994	6.46589	7.33483	5.24946	11.7132	7.92026	10.6635	11.8195	5.83253	8.31731	8.08933	7.69892	8.48365	10.2753	11.807	11.1862	11.8616	11.7375	7.31286	6.59839	8.32069	10.4768	10.7883	12.5102	10.4008	12.4036	6.36153	6.44964	9.33001	12.696	7.00181	7.95125	11.0884	7.4102	13.9995	7.60587	6.4287
neg_469	N-Acetyl-a-neuraminic acid	C11H19NO9	308.098	0.619903	0.462	10.443	15.4692	13.7887	6.64509	9.67854	6.79585	11.2921	6.04626	6.2752	11.8485	13.1516	15.3781	6.22358	5.84299	7.17908	6.95074	6.9962	5.90486	7.59888	13.3399	15.0156	5.81946	5.97297	6.337	7.19881	6.32696	6.66162	12.2837	18.2553	11.0019	6.46209	7.24078	9.55481	8.98328	12.2035	9.0263
pos_3190	m-PEG6-OH	C13H28O7	314.217	0.616239	3.922	9.72156	8.05519	11.6958	8.69792	4.41056	8.59135	9.18074	7.22301	5.40511	9.72368	6.48597	11.3727	8.33301	8.58372	8.67771	7.90468	7.51356	6.93567	8.94519	6.91839	11.741	8.43102	7.91759	8.26466	8.41088	5.64509	7.84754	9.58831	9.38756	12.4333	10.0646	7.77295	5.62453	7.02857	6.86836	7.48465
pos_2844	Monobutyrin	C7H14O4	145.086	0.615495	2.817	5.91828	11.0185	9.80478	15.6595	9.65747	13.045	13.0506	10.3725	13.6432	7.17552	7.56162	9.86178	14.7152	13.291	13.5923	12.0279	11.2214	19.0075	6.20401	7.72918	10.0147	14.1731	11.7265	14.2891	12.2676	12.1758	17.4092	8.05572	8.99926	15.2538	13.22	13.9522	9.60546	10.6106	10.8001	15.501
pos_2251	InChIKey: PVFIKIDSRNNTRX	C20H37N5O5	428.287	0.611102	1.58	5.01335	11.3784	10.0034	10.8225	6.34378	10.8509	10.0578	6.42805	6.3934	11.1245	6.48847	6.22021	10.2869	10.7883	10.6381	10.7025	10.7283	6.09744	11.4403	7.85854	10.2117	10.3716	10.9748	10.2174	6.95946	7.65777	4.46999	11.159	10.842	10.4868	6.89372	10.8642	6.29725	4.96853	6.82324	6.49884
pos_3449	Polyoxyethylene (10)	C20H42O11	459.28	0.609325	4.566	14.5342	14.9799	13.7147	12.6566	8.77443	13.3387	7.41598	8.65951	9.83547	14.9342	13.7116	11.5504	12.6856	12.7985	12.8894	12.8986	12.4062	9.52868	14.5087	12.7047	13.468	12.7135	12.8752	12.8964	13.0766	9.89167	12.8406	16.0943	15.0574	13.3028	10.4659	12.0757	10.2832	6.52008	11.2871	13.6632
pos_5659	Empigen BR	C19H38N2O3	343.295	0.60647	5.796	19.6948	12.2186	16.7078	11.6782	14.7283	14.0718	7.18042	15.1402	16.6656	18.36	11.6963	16.3357	12.5948	15.5785	12.2616	11.1021	13.6599	14.5495	18.3869	10.9075	15.8464	11.4033	14.2513	11.8676	10.48	14.3861	13.002	19.0922	12.5773	16.6218	15.3427	14.2235	16.8825	7.18465	16.6156	15.5855
pos_1067	Arginylpyroglutamate	C11H19N5O4	286.151	0.606414	0.606	9.79029	13.5331	10.201	6.42515	7.00079	8.8207	10.3486	6.34506	6.28038	11.252	12.266	13.0128	6.27664	6.40768	6.27788	7.42083	6.98243	4.43748	9.89559	9.86229	12.7794	6.732	6.40598	6.44868	6.29917	5.95694	6.66953	11.2728	10.9359	10.5315	5.35013	8.28967	9.67943	7.68946	10.0497	8.64627
neg_933	Tricarballylate	C6H8O6	175.025	0.602015	0.948	14.0187	16.1628	14.9302	14.7031	11.8222	14.8459	15.1688	12.64	12.7547	15.6327	13.2497	14.1937	14.9082	15.0144	14.8332	15.1457	14.9501	12.6817	14.978	16.9856	14.0349	14.973	15.2467	14.8077	15.1459	12.5321	14.8988	15.0637	18.3593	15.253	12.2526	14.6529	12.699	12.5156	13.7717	15.1084
neg_1116	4-Oxododecanedioic acid	C12H20O5	243.123	0.6004	5.282	14.3371	14.0748	13.2053	11.5777	4.70069	12.2099	11.2956	6.87336	5.47738	14.1215	13.5489	12.2383	10.6959	11.3067	11.199	10.7623	11.2951	7.21716	12.5811	12.874	10.9346	11.4964	11.734	10.3806	12.0562	8.25364	11.1836	13.5337	15.4033	13.1752	11.4046	10.5699	9.74446	5.43379	10.8146	11.7314
pos_6046	Myristamidopropyl betaine	C21H42N2O3	371.327	0.596867	6.322	14.3606	8.37719	12.3737	8.86945	12.1299	11.2587	5.93225	12.4783	12.8294	12.7156	6.99671	11.5186	10.0283	11.7397	9.2329	9.77857	11.0723	11.9122	12.9381	8.37806	12.7944	9.60964	10.94	9.62634	9.86765	11.5831	11.335	13.5282	9.18973	11.8785	11.3932	10.7283	13.5312	5.71412	12.3505	12.1118
pos_3565	O-methyl-nonaethyleneglycol	C19H40O10	446.296	0.596731	4.963	8.48873	8.83029	13.0392	7.70695	5.69264	6.45386	7.23837	5.74151	6.11573	7.96987	7.34871	13.0015	5.12154	5.86804	5.26614	6.77031	6.34169	5.83662	7.52956	8.18444	12.9714	6.84084	5.76331	5.90889	6.91514	6.13569	6.77627	8.73582	9.10221	13.0056	9.24482	7.04547	5.51232	6.47768	7.75067	5.3795
pos_957	Valylproline	C10H18N2O3	215.139	0.593197	0.549	10.8578	12.8597	11.8299	11.5276	10.438	11.6427	11.5237	10.5189	10.2999	12.4269	12.6675	10.3571	11.5079	11.7318	11.6637	11.5161	11.4115	10.3367	12.6741	11.4548	11.5433	11.5631	11.8393	11.4122	11.5602	10.6526	11.3661	12.3303	12.3014	11.8216	9.50678	11.7472	10.4871	10.2825	10.4702	11.5474
pos_440	Asymmetric dimethylarginine (ADMA)	C8H18N4O2	203.15	0.591607	0.402	9.61066	16.0454	11.9296	7.1526	6.87716	8.8412	11.8931	6.048	7.49796	11.2254	14.5178	15.8238	6.40212	7.61249	6.99058	6.54191	7.73114	4.77678	9.66122	11.5369	13.9138	7.2042	8.39564	6.26417	6.54416	6.5833	6.17513	11.5954	16.9855	10.9965	7.1209	5.53036	9.88038	9.31966	11.7806	8.96795
pos_2971	Pregablin	C8H17NO2	160.133	0.587169	3.177	8.38712	9.98414	10.8903	10.9317	6.9499	10.5722	10.5394	5.58001	6.08282	10.3038	7.22254	6.79607	10.0288	6.69946	10.5948	7.4712	6.56293	5.46833	10.045	6.44343	11.3478	10.0531	7.89516	9.62705	6.05755	6.16219	5.31348	9.92471	12.1998	10.448	6.28209	6.20802	5.73136	6.54205	6.35478	7.32475
pos_3001	Pilerate	C7H12O4	143.07	0.586614	3.275	6.88705	10.4567	10.5123	8.67246	6.41124	8.73419	7.32334	5.4295	6.14863	9.89748	9.90711	9.78473	7.79105	6.66188	7.07508	6.48658	6.00457	6.07507	8.18744	9.92382	9.5846	7.93995	7.19175	5.44372	7.0635	6.59494	6.86995	9.59916	11.7884	9.4539	5.4653	5.11654	7.51193	8.21386	5.47266	8.09585
pos_4859	Delphene	C12H17NO	192.138	0.586239	5.475	9.53259	9.04049	11.5331	9.51335	10.7002	10.1313	7.65694	10.2742	9.58933	9.7868	10.4262	13.3117	10.07	10.4912	10.3617	9.72665	12.1147	9.7402	9.70067	9.70014	14.6044	9.82297	10.3145	10.1696	9.98653	11.1205	9.68348	10.1361	10.5217	12.2476	10.3953	9.7517	10.4181	5.65579	10.1157	9.91497
pos_1305	N-Methyl-L-glutamate	C6H11NO4	162.076	0.585847	0.752	7.23843	7.24891	6.91229	6.97269	5.37586	9.47526	6.81993	6.0203	5.50466	7.51519	6.31876	6.26417	6.65031	5.89044	5.78427	8.54589	7.22637	5.95516	8.41759	7.1694	13.6659	6.7595	6.06454	7.017	6.89061	6.86073	8.33934	8.33019	8.23011	8.32117	5.31225	7.35271	6.74669	5.4846	6.01867	7.91918
pos_1517	Xanthine	C5H4N4O2	153.041	0.584304	0.894	13.619	14.2621	13.7129	10.0389	10.9522	10.9985	13.2434	9.58237	5.89243	13.9949	14.9251	14.8861	9.66934	10.5336	9.36012	9.34317	6.02784	10.197	13.5724	13.814	14.6968	9.42617	10.4319	9.96884	10.4856	6.09115	6.85229	13.1461	15.6059	13.3248	12.0769	8.5576	11.2876	11.9348	14.0821	6.0083
pos_5974	Lauramide MIPA	C15H31NO2	258.243	0.577229	6.166	6.91706	8.5877	13.3391	8.32473	7.64535	5.69797	7.22961	10.1156	6.94823	6.08917	10.7096	12.4801	8.42379	6.27217	6.46138	6.47606	9.55632	5.86804	7.25021	9.00478	11.8192	9.47382	6.91445	6.88858	5.88202	10.6733	6.82762	7.97412	12.0761	12.1876	10.1163	6.93447	5.80745	6.4475	10.9363	6.70361
pos_1824	L-N-(N-Hydroxy-2-isobutylsuccinamoyl)seryl-L-valine	C16H29N3O7	376.208	0.577155	1.131	10.9294	7.85671	5.33777	6.58318	13.6046	7.15114	7.28886	13.6837	6.15669	8.10082	9.66823	10.1395	6.85958	6.91097	6.46931	7.39817	6.73991	13.4304	6.23368	9.91742	8.13609	6.70795	7.07324	5.91291	7.1339	13.5298	6.74515	5.44441	7.16895	8.49301	13.43	6.85384	13.4073	13.4523	13.7311	6.99713
neg_718	Pseudouridine	C9H12N2O6	243.062	0.576884	0.614	12.5562	15.8781	13.002	6.73513	10.6662	7.87455	11.512	9.98062	10.5046	12.4228	14.1499	14.5228	7.48958	6.70486	4.77797	5.38813	5.94897	9.30938	10.8516	12.825	13.9388	5.27346	6.62416	7.02162	7.91374	9.98606	6.81242	11.4732	16.7856	12.122	11.4711	6.62313	9.88771	10.81	12.5083	7.88109
neg_1201	Brassilate	C13H24O4	243.16	0.575271	5.632	18.0757	17.8347	15.9233	17.4428	14.0731	15.7789	16.0441	14.2599	16.7192	17.7693	17.5078	16.5876	15.7113	13.7041	14.5572	14.7942	14.2232	16.188	17.5784	17.1223	15.6844	15.9639	13.5313	14.3773	15.4851	14.7982	14.8878	16.1021	18.7438	16.378	18.0859	13.1441	15.996	17.0409	16.2793	17.0095
pos_859	n,n-diethylglycin	C6H13NO2	132.102	0.569483	0.516	11.4318	7.79847	8.98278	9.07662	12.3232	8.71212	8.69282	12.2157	12.3585	9.90627	11.0073	10.9724	8.59315	9.13844	8.83123	7.9518	9.09161	11.8547	9.1079	11.0122	8.65402	8.70623	8.78859	8.31774	8.63197	12.0921	8.79284	8.9925	7.94459	8.38187	11.8694	8.74842	11.9627	11.8278	11.6463	8.51041
pos_3437	Urea,1''-pentamethylenebis[3-methyl-3-nitroso-	C9H18N6O4	257.136	0.567486	4.533	9.8919	11.7356	11.4949	9.81936	5.59968	10.3803	6.98391	6.55989	6.71793	8.98482	10.7144	5.07249	9.17397	8.29395	9.0201	6.69346	5.25005	7.47285	9.78119	6.38369	6.85273	8.65764	6.09099	9.14374	6.9646	6.36215	6.75729	7.70193	9.15805	11.2236	7.97272	6.23372	8.68089	5.72442	6.29636	6.30394
pos_2574	Cairomycin B	C10H15N3O3	226.119	0.567439	2.115	6.67913	8.92371	9.77625	10.4098	8.04741	10.7673	10.8572	8.57189	6.47842	8.79735	6.69353	6.40382	10.4945	10.4782	10.7597	10.875	7.71569	5.52975	8.89533	5.9344	9.57023	10.6256	10.518	10.5489	10.86	8.38522	5.0989	8.5293	10.1029	9.25466	8.05429	10.2273	8.20476	7.85823	6.35205	5.93566
pos_483	Epitope ID:136033	C6H6O3	127.039	0.563544	0.42	5.41681	8.34926	9.47473	8.19825	6.39878	8.22902	8.42742	8.11667	6.19057	8.34322	8.24383	11.4094	9.10562	7.88525	7.55332	7.49418	10.7405	4.607	7.32698	7.40235	10.2608	8.10614	8.22533	7.45629	8.25523	10.7264	8.66411	8.11176	13.4943	9.08989	7.06202	9.13166	8.2728	6.51588	10.6084	9.12767
pos_698	3,9-Diethyl-3,6,9-triazaundecane	C12H29N3	216.244	0.555228	0.475	12.2	14.7297	12.4027	13.5425	12.637	13.2713	12.6506	13.7134	13.4961	14.5507	14.0006	12.6106	13.5359	13.7612	12.9368	12.5012	13.5942	11.7631	14.8031	14.2385	12.8471	12.824	13.7378	13.0663	12.5207	13.1484	12.8262	14.4989	13.5949	12.993	12.9043	13.2245	11.826	12.0018	11.8176	14.0147
pos_1377	3-Methylglutarimide	C6H9NO2	128.071	0.55121	0.796	10.4246	14.9019	15.629	16.2175	10.5167	16.3734	16.4434	12.2951	12.6933	15.078	11.0224	12.2282	16.0477	16.3878	16.3492	16.4208	16.4007	12.24	15.204	10.6635	16.2108	15.6891	16.1215	16.0713	16.4623	12.1733	16.3158	15.1392	15.5785	15.4896	10.3754	16.1481	10.6872	11.046	10.5752	16.5529
pos_1279	Hypoxanthine	C5H4N4O	137.046	0.550715	0.737	14.4148	17.2563	15.1326	11.9578	11.5468	11.9859	14.3555	10.2215	12.952	14.9223	17.0084	15.9655	11.2723	12.0489	10.4723	11.0024	9.50073	11.0117	14.3568	14.9377	13.0099	10.9526	12.2707	10.9738	11.9187	11.4195	10.454	13.7467	18.213	14.9292	14.097	9.90979	12.424	13.0482	15.3146	12.9704
pos_2711	Monoethyl 4-Oxoheptanedioate	C9H14O5	203.092	0.547057	2.486	12.2257	14.5628	12.5479	11.326	6.30553	12.6711	11.6643	6.13071	6.62358	12.1719	11.7968	9.53713	11.5739	6.323	11.6811	7.03548	8.12895	5.5527	12.3348	7.39796	10.873	11.3846	6.32861	11.6155	6.02709	6.20598	6.83959	12.6865	12.2615	12.9535	8.87149	6.88741	11.2976	6.98151	6.28608	6.67157
pos_997	InChIKey: SHNJOVBNJYRBAN	C10H15N3O3	226.118	0.544753	0.578	6.69633	7.95946	8.73364	7.00605	6.94181	6.80606	6.99732	8.06286	5.13452	10.5523	11.9096	7.83226	5.85764	7.52381	6.79778	8.53041	7.28238	5.77993	10.2769	9.55475	7.9384	6.41822	9.91382	5.16436	9.56633	6.14311	7.57893	9.13799	10.5014	7.23706	6.06618	6.66238	5.58255	5.51137	8.05237	8.24322
pos_581	Gynesine	C7H7NO2	138.055	0.544245	0.432	9.98515	14.9738	10.0979	6.79418	8.24081	10.8604	8.4672	7.52699	8.41596	9.22457	14.0394	13.6783	9.13599	9.02552	8.32203	8.20115	8.41176	10.3854	9.72904	12.1164	13.1469	7.78236	9.02378	8.19798	7.92825	8.02709	8.74225	9.09322	15.4346	11.3558	10.1546	8.3246	7.92832	9.90544	11.1246	9.54343
pos_1792	4-(2,5-dioxoazolidinyl)butanoic acid	C8H11NO4	186.076	0.543748	1.079	6.64752	11.634	10.8024	10.9043	5.02136	11.6178	11.6164	8.43436	6.10909	11.0083	6.78084	7.87229	10.9405	11.4509	11.5181	11.7306	11.7827	7.47526	11.1858	7.44407	10.3493	11.282	11.6497	11.2331	11.7944	8.21738	11.6706	10.8211	11.4245	10.8355	6.71631	11.2086	7.16219	7.20938	8.56959	11.6552
pos_2470	N-Hexyliminobis(methylenephosphonic acid)	C8H21NO6P2	290.091	0.541535	2.011	6.15423	11.3333	5.41893	6.533	5.6514	10.5599	6.10519	6.04976	6.65298	6.07966	12.5418	7.85965	5.781	5.76609	7.17633	5.6154	6.08413	6.27606	8.21169	12.2403	6.38619	5.3714	7.80499	6.64435	5.71601	5.44262	5.55969	11.7064	10.267	10.4615	6.65038	7.09307	6.58407	6.65052	11.1668	7.79041
pos_593	1-formylproline	C6H9NO3	144.066	0.540917	0.441	6.34035	9.4277	8.71396	7.62087	6.40363	8.45697	9.53835	7.69779	8.29393	9.64769	9.61016	10.388	7.52303	8.30326	7.61975	7.56009	8.69305	7.98984	7.58474	8.42324	13.8936	7.30935	8.52026	8.55545	7.79208	8.51607	8.1363	6.8097	10.7068	8.07133	7.9205	8.67113	8.01017	9.27303	8.3198	8.52219
neg_374	N-Acetyl-glucosamine/mannosamine	C8H15NO6	256.059	0.54029	0.426	15.5502	19.1162	17.4256	10.4676	12.2357	13.2036	14.8533	6.50051	11.1642	17.991	17.8276	17.274	10.2122	11.3607	11.4853	11.0161	9.19933	10.211	14.6777	16.8114	15.6762	11.4178	12.6242	11.1388	11.3131	5.93285	9.82379	16.0988	20.5947	16.6488	12.1271	10.6895	13.6	13.0206	14.8085	12.281
pos_2132	InChIKey: YGIAGXACEXFIDU	C9H18N2O3	203.139	0.537045	1.469	9.999	13.3709	11.0583	11.0044	7.85848	11.2112	10.3525	6.24236	5.90385	10.9482	11.9216	10.2982	10.0616	11.2517	11.0425	11.0606	11.1425	6.12154	12.0219	10.3611	12.5137	10.8558	10.7202	10.7994	10.7568	5.99443	10.9414	11.5075	10.434	11.1471	7.84816	11.0797	8.17421	5.61069	9.88422	11.0383
pos_2912	Oprea1_486914	C9H14O3	171.102	0.536194	3.097	7.00204	7.63673	10.1241	10.372	10.4816	10.3479	10.3605	11.1382	4.41471	6.39607	7.12673	10.356	10.1145	9.94376	10.9863	10.692	11.1016	9.29758	7.01758	8.12311	10.0483	9.6974	11.284	12.0905	10.9292	10.6251	11.0595	7.23443	10.4648	9.96754	10.3976	11.0152	9.0173	9.95132	10.8525	10.2334
neg_259	L-Iditol/Mannitol/Sorbitol	C6H14O6	181.072	0.535534	0.404	23.3454	21.9807	21.3513	16.5118	16.7186	18.3157	21.1614	16.087	21.4147	21.1922	21.6222	19.8499	17.0313	18.2703	20.6837	16.9962	17.5146	19.9329	20.751	20.9369	21.9681	16.3701	18.8545	17.619	16.5208	17.3873	17.8763	24.4772	19.4822	22.251	17.8248	18.6946	17.9268	21.5848	19.5615	22.6092
pos_4173	Ketjenflex 8	C9H13NO2S	200.074	0.53116	5.33	6.68818	6.19405	10.7623	8.07828	7.86605	7.84116	6.47617	8.12921	7.77887	8.61774	8.47401	16.2429	7.88486	7.80709	7.96547	7.9604	7.75806	8.34941	6.94389	6.84372	13.1008	8.02835	7.83391	8.22175	7.59646	8.04407	8.03585	6.1518	8.17454	8.7898	9.56106	7.48885	7.8104	7.56786	8.08058	7.53161
pos_5897	Oleamide	C18H35NO	282.279	0.528703	6.048	8.04932	12.7504	12.4755	13.25	14.4675	12.686	5.67274	14.1258	14.077	5.58435	12.6705	12.8944	13.4573	14.8506	14.3956	13.7159	14.2938	11.154	8.84857	13.2909	12.2219	12.7537	15.6235	14.4542	15.3253	14.9601	13.797	7.21736	12.1944	13.0483	14.5409	15.1924	14.444	5.65073	15.6937	15.0773
neg_1215	Maybridge3_002832	C15H14N4O2S	313.078	0.524215	5.788	17.2738	15.9733	15.8774	15.5075	15.7916	15.2783	12.7202	12.6102	12.8693	16.4676	16.0027	15.8022	15.6012	15.5801	12.6964	12.4155	12.9045	12.8045	16.0739	15.9548	15.8185	15.7928	15.8941	12.7784	12.8918	12.6243	12.8074	16.3142	16.0154	16.0047	15.7086	15.5759	12.6086	12.5387	12.7952	12.8755
pos_4800	bmse000092	C7H6O3	139.039	0.521567	5.451	6.13534	8.13315	10.671	13.0372	7.83589	5.83397	6.86665	6.94762	5.66238	7.28421	7.9042	6.57577	9.5682	6.70989	6.60293	7.17542	6.84136	6.51118	5.90606	8.81975	5.54416	9.70026	6.52807	5.51469	7.39957	5.80522	5.31256	8.95004	7.41227	9.48977	11.2044	6.68894	6.40587	6.82059	5.27168	5.96082
pos_2389	(4S)-4-amino-5-[[2-[[(2R,3S)-6-(diaminomethylideneamino)-2-hydroxyhexan-3-yl]amino]-2-oxoethyl]amino]-5-oxopentanoic acid	C14H28N6O5	361.221	0.520082	1.862	13.9577	14.4254	12.7769	13.6513	13.8607	14.0113	14.1239	14.1035	14.3599	14.1996	13.6706	12.7698	13.7971	13.8712	13.9303	14.1587	13.7023	14.2108	14.3954	14.4134	13.6883	13.8199	13.987	14.1196	14.1026	14.1961	14.0033	14.5672	13.2872	13.2822	14.0889	13.7141	14.3557	14.2576	13.1075	14.2924
pos_1643	Cbz-Leu-Leu-Leu-al	C26H41N3O5	476.309	0.519815	0.99	8.40492	9.61676	8.28784	7.80013	6.56509	8.38696	8.42752	5.00568	5.81123	9.06078	9.25318	6.20378	7.93984	8.15405	7.54874	5.34269	5.59192	5.74236	8.92438	9.02686	6.57831	8.2695	8.40685	7.93413	8.40693	7.54017	7.40734	9.20697	9.09927	8.24169	7.69625	8.18466	5.76799	7.92478	7.04287	7.62902
pos_1127	Amide PP	C6H6N2O	123.055	0.519611	0.626	9.89232	14.0932	13.9618	10.7779	10.3636	11.6786	11.6487	10.6741	13.4569	13.9134	9.46381	9.11997	9.45206	11.3936	11.0527	10.1911	9.77055	12.7295	13.4846	5.63327	9.38661	9.59916	11.0665	11.4686	10.3255	10.9905	12.7754	13.0587	9.66079	12.513	10.64	14.6931	13.3261	11.7833	10.644	13.7728
pos_930	O-Acetylserine	C5H9NO4	148.06	0.518916	0.549	10.4852	12.9497	12.2865	6.44173	8.01688	10.2346	11.6986	7.12821	8.85965	11.4763	12.0808	13.1282	6.72647	7.21868	8.59824	6.99017	5.55063	6.34827	10.1808	11.15	11.0916	5.41644	9.1904	9.07474	8.30965	5.98729	7.02895	11.5029	13.9845	11.6633	6.34245	6.64792	11.0218	10.1281	11.7723	10.5056
pos_4866	bmse000551	C13H20O3	225.149	0.518885	5.479	4.59117	8.77893	9.65356	9.28918	6.47102	7.80389	7.45224	7.52667	5.95695	11.694	12.2616	9.04309	8.86022	8.25234	8.25621	7.72119	6.47442	7.34379	7.45617	6.92961	9.04895	7.68809	7.57532	7.95283	7.90829	7.87152	7.60869	9.38798	12.2018	8.47128	9.8927	7.8806	7.01865	5.66829	8.66422	8.64232
pos_285	1,2-Dimorpholinoethane	C10H20N2O2	201.16	0.513982	0.377	13.0309	12.9966	12.5089	13.5161	13.4635	13.79	13.6118	13.7168	13.6929	13.189	13.1966	12.1026	13.466	13.4471	13.5407	13.6975	13.7434	13.719	13.529	12.8281	12.9544	13.2836	13.4514	13.6767	13.8301	13.5389	13.6554	13.2129	12.6064	12.8746	13.3005	13.5638	13.5803	13.6107	13.3362	13.9068
pos_2254	N acetylglucosamine	C8H15NO6	204.087	0.513114	1.584	8.14793	10.3404	9.81498	10.0872	7.29106	10.5616	10.5197	6.16636	6.14126	10.1369	7.08291	9.33293	10.1326	10.4915	10.4209	10.484	6.28906	5.03181	10.3368	10.4142	9.89951	10.2465	10.4034	10.2938	10.5842	5.32681	5.55102	10.1104	10.7428	9.92887	7.35382	10.0986	7.66552	6.23092	6.56201	6.43916
neg_893	Tyrosine	C9H11NO3	180.066	0.509975	0.886	13.7291	17.7979	16.6105	6.58226	10.6779	13.4232	15.4543	7.50084	12.4157	15.8657	15.6309	17.4297	7.22294	10.898	11.6425	9.4433	5.98466	6.13658	14.6301	14.3035	16.8983	6.70321	12.6526	11.8469	11.0582	5.22888	7.11869	15.4579	17.618	15.1728	10.9265	7.25829	14.6346	13.4935	15.3108	13.4567
pos_2151	Cinnamic acid	C9H8O2	166.086	0.509194	1.485	18.7146	21.2584	19.0384	13.4258	14.0053	15.9569	18.0573	12.185	6.18725	19.9667	20.1345	20.39	13.4821	14.4248	14.4675	13.4856	11.4348	13.5229	18.9322	17.9996	19.1321	12.6624	15.5885	14.7147	14.4539	12.9053	12.8986	18.8921	21.4442	18.213	15.2309	12.4811	16.8514	15.7621	18.4242	16.3012
neg_917	Citric acid	C6H8O7	191.02	0.508818	0.93	15.3038	14.7005	13.6548	7.07167	5.66518	6.83478	8.31802	7.53702	9.57845	14.9379	12.7118	17.9949	7.33952	6.06161	5.01632	6.53126	9.66203	6.54926	14.5636	14.263	16.8589	6.77284	9.02896	5.94719	7.46403	4.91996	8.1808	15.5157	18.4366	15.732	5.4482	6.84369	7.33064	8.32789	15.0322	10.2037
neg_1011	5-Acetamido-4-oxohexanoic acid	C8H13NO4	186.077	0.507676	1.498	13.413	14.8305	14.0298	10.9653	4.86367	11.7435	11.891	7.18052	8.04892	15.0541	13.1293	12.7639	12.2056	12.0285	11.2959	11.6915	10.7547	8.28873	13.536	12.5615	13.9713	12.2063	12.0136	11.5663	12.2753	6.25174	11.9285	13.5461	16.7043	13.5571	5.18917	11.5618	8.60719	5.26694	11.4729	12.3014
pos_3490	Octyl ethanolamine	C10H23NO	174.185	0.506219	4.63	15.906	16.4619	7.20605	15.2097	8.20943	10.6709	6.91007	14.661	15.9125	7.26791	8.16694	6.83773	6.81227	7.19763	15.6537	6.85685	14.2092	6.54416	7.55208	7.59914	6.86811	6.4539	14.1559	13.0287	13.1457	12.7376	16.6045	7.0409	7.02909	5.69938	8.60147	14.9089	7.11264	5.87191	15.0264	5.94211
pos_5843	2-methyl-5-(non-5-en-1-yl)benzene-1,3-diol""	C16H24O2	249.186	0.505195	5.946	9.98804	9.47696	10.2677	11.4674	11.5354	11.067	7.40135	11.9846	11.4402	9.33172	9.77066	10.7597	11.5657	10.717	11.0741	11.5352	11.3665	11.4863	9.78877	9.87122	10.4698	11.0782	11.8468	10.9947	11.1648	11.5491	11.0973	9.85977	10.9269	10.4673	11.4409	12.121	10.9428	6.73531	11.4209	11.5311
neg_940	Citramalic acid	C5H8O5	147.03	0.503943	0.97	18.4148	17.9274	18.1037	13.5312	12.2631	13.9063	13.7804	10.8744	10.5942	17.4433	15.1185	19.6505	13.6977	13.5059	13.4615	13.4322	13.5304	11.9951	17.6294	17.3511	16.4919	13.2952	13.9924	13.5224	13.5317	12.5279	13.5281	15.967	18.807	16.6906	12.2594	12.7512	13.7497	12.7523	13.9728	13.4948
pos_3347	AmbotzPEG1032	C15H32O8	358.244	0.503	4.318	10.2365	9.14747	12.5668	9.00135	6.20885	8.59141	6.73354	6.0591	5.23951	10.0505	8.0442	12.0261	8.33797	8.60995	8.40375	7.94476	7.56734	7.43404	9.70332	7.28435	12.676	6.26905	8.44015	8.07542	7.89666	6.73167	7.77866	10.3719	9.63418	13.0784	10.4244	7.0074	6.31256	5.77548	9.17044	8.2183
pos_370	1-Carbethoxypiperazine	C7H14N2O2	159.113	0.502633	0.391	11.1673	10.42	11.433	11.928	11.699	12.3337	12.301	11.8618	11.6367	11.4859	11.4387	10.7133	12.1163	11.9822	12.3981	12.3137	12.4056	11.6972	11.5153	11.1538	11.7565	12.0818	12.283	12.3949	12.3338	11.9172	12.4204	11.1596	10.945	11.3399	11.6484	12.309	11.7088	11.8265	11.4982	12.2999
neg_1165	Undecanedioic acid	C11H20O4	215.129	0.501929	5.455	17.1971	17.4037	16.2841	15.3287	13.5667	15.9417	15.3988	14.1276	13.933	16.786	16.3759	16.5747	14.5003	15.3105	15.2871	15.2846	15.2099	14.0223	15.9722	16.9038	16.1276	15.1331	15.5773	14.7897	16.0215	14.1953	15.3098	16.6584	18.3796	16.5625	14.8903	14.7212	15.2353	15.1009	15.38	15.4982
pos_3819	InChIKey: HKSMXUGADPFUIN	C15H25NO8	348.165	0.500732	5.285	12.9412	15.1538	10.9725	10.1085	6.6398	10.5102	6.25857	7.17214	8.97067	14.0945	13.6985	7.88758	10.4941	10.3019	10.179	10.1593	10.0693	7.71983	13.9983	12.2953	10.1198	10.5533	10.3064	10.4471	10.362	7.66448	10.4017	15.515	11.8076	10.6447	8.21311	9.79601	7.45885	5.27071	9.09148	10.5508
