# Supplementary material for: Mass spectrometry-based analysis of eccrine sweat supports predictive, preventive and personalised medicine in a cohort of breast cancer patients in Austria
Source: EPMA J. 2025 Jan 31;16(1):165–82. doi: 10.1007/s13167-025-00396-6 (PMC11842658; doi:10.1007/s13167-025-00396-6)
Supplement: Supplementary file 5 — (XLSX 50.2 KB) [file 13167_2025_396_MOESM5_ESM.xlsx]

## Sheet: data
Sample	C0	C2	C3	C3-DC (C4-OH)	C4	C5	C10	C14:1	C16	C18:1	C18:2	Trigonelline	TMAO	Ala	Arg	Asn	Cys	Gln	Glu	Gly	His	Ile	Leu	Lys	Met	Phe	Pro	Ser	Thr	Trp	Tyr	Val	1-Met-His	3-Met-His	5-AVA	Betaine	Cit	Creatinine	Cystine	HArg	HCys	Orn	ProBetaine	Sarcosine	SDMA	t4-OH-Pro	Taurine	CA	CDCA
Patient_01_t0	64.7	8.09	0.47	0.081	0.299	0.168	0.17	0.046	0.144	0.119	0.041	3.22	1.71	703	90.5	58.2	101	755	59	340	86.7	63.4	111	178	30.8	59.7	272	122	163	49	54.8	190	3.48	0.624	0.066	27.5	34.9	58.4	119	1.91	5.41	95.1	1.01	3.68	0.465	11.9	39.5	0.107	0.226
Patient_01_t1	84.5	11.9	0.478	0.102	0.249	0.226	0.226	0.071	0.173	0.202	0.06	2.48	2.09	769	149	81.6	168	1060	62.6	477	137	125	184	243	41.6	111	376	168	213	68.4	87.5	278	4.97	0.728	0.133	37.1	46.8	85.1	216	2.91	8.15	154	1.32	4.41	0.626	17.3	52.3	0.679	0.579
Patient_01_t2	56.6	5.6	0.395	0.057	0.208	0.163	0.167	0.046	0.119	0.131	0.048	1.65	1.23	572	109	60.9	104	741	55.7	329	91.2	84.8	138	180	32.7	75.2	272	126	152	49.4	64.3	212	3.06	0.489	0.074	32.3	35.5	55.4	120	1.68	5.38	113	0.741	3.34	0.436	12.3	36.1	0.276	0.322
Patient_01_t3	40.2	6.52	0.409	0.021	0.323	0.137	0.221	0.052	0.101	0.09	0.031	1.51	3.7	382	66.3	39.7	82.2	577	58.1	315	65.5	77.6	125	186	21.3	44.6	197	85.6	142	44.4	54.8	218	4.61	9.98	0.025	24.2	33.1	61.7	87.1	1.85	7.5	102	2.88	3.14	0.457	6.97	27.2	0.335	0.28
Patient_02_t0	37.4	12	0.311	0.129	0.181	0.178	0.419	0.125	0.204	0.213	0.071	2.87	4.77	350	71.4	43.5	103	674	67.9	239	87.4	70.8	127	169	23.9	57.2	195	130	125	50	76.9	222	7.73	2.86	0.065	12.4	39.9	57.4	97.5	2.59	16.7	109	0.509	3.29	0.59	9.59	55.4	0.021	0.021
Patient_02_t1	32.4	8.75	0.23	0.151	0.112	0.129	0.19	0.074	0.191	0.173	0.048	1.6	2.83	257	92.1	45.8	98.6	673	59.2	247	86.8	115	185	186	27.8	69.8	221	140	127	54.8	78.4	245	6.83	2.31	0.084	17.1	25.6	52.4	102	2.37	16.2	121	0.416	2.95	0.522	16.1	53.8	0.018	0.129
Patient_02_t2	35.3	8.75	0.259	0.155	0.092	0.113	0.236	0.07	0.186	0.195	0.056	1.68	3.2	262	89.1	46.5	113	692	59.9	250	91.7	116	193	178	28	74.6	228	138	129	60.5	83.3	251	7.05	2.41	0.081	18.6	27.2	56.7	111	2.49	17	119	0.462	3.3	0.548	16.7	57.8	0.022	0.102
Patient_02_t3	37.2	7.17	0.226	0.096	0.135	0.084	0.339	0.068	0.135	0.114	0.007	1.93	2.51	384	40.2	30.6	73.2	558	62.6	207	50.3	36.5	57.5	110	14.9	37.9	175	79.6	83.4	29	52.4	138	6.18	1.62	0.05	12.3	18.3	53.6	68.7	0.719	17.7	54.8	1.79	2.84	0.464	6.27	30.1	0.079	1.02
Patient_03_t0	48.3	3.68	0.595	0.056	0.21	0.243	0.139	0.035	0.097	0.079	0.036	0.813	5.75	658	126	73.6	107	772	51.5	273	99.3	131	221	337	53	87.6	387	172	216	99.7	170	319	3.49	1.61	0.032	23.3	38	57.8	113	4.85	8.65	128	2.41	5.22	0.556	8.83	53.1	0.017	0.024
Patient_03_t1	30	3.05	0.325	0.026	0.12	0.122	0.179	0.037	0.107	0.067	0.029	2.21	4.47	457	86.2	60.9	86.2	762	49.7	205	94.3	79.3	138	213	30.4	68.1	233	124	135	50.1	73	223	2.38	0.738	0.051	20.4	17.1	47.4	82.7	3.51	6.36	113	2.5	4.24	0.451	6.72	52.2	0.026	0.142
Patient_03_t2	29.3	3.07	0.307	0.054	0.134	0.176	0.22	0.043	0.105	0.081	0.041	2.23	4.54	427	77.5	55.3	96.6	715	52.2	192	86.8	77.7	128	203	28	67.8	230	111	126	53.1	67.3	211	2.19	0.68	0.049	19.2	17.6	45.7	82	3.39	7.5	108	4.18	4.06	0.456	6.45	52.2	0.029	0.169
Patient_03_t3	41.2	6.33	0.456	0.024	0.214	0.123	0.332	0.049	0.123	0.067	0.031	1.13	5.72	531	59.3	43.3	88	798	46	281	81.6	61.6	108	203	21.2	57.3	209	103	139	54.1	53	194	3.99	1.33	0.029	16.1	14.9	57.9	85.9	1.79	7.95	101	1.11	3.58	0.501	11.5	33.2	0.016	0.029
Patient_05_t0	30.9	6.73	0.334	0.059	0.387	0.118	0.297	0.054	0.147	0.137	0.057	1.3	3.91	259	81.5	34.1	86.8	581	61.3	298	70.1	55	107	175	22.3	47.2	192	117	106	52.3	67.5	174	3.7	1.96	0.041	22.9	36.3	55.4	90.1	2.27	6.4	92.6	12.2	2.85	0.475	12.2	43.2	0.036	0.194
Patient_05_t1	25.1	5.05	0.218	0.058	0.184	0.079	0.158	0.044	0.12	0.107	0.043	1.69	1.79	265	87.6	37.3	70.9	668	28.4	276	75.6	85.9	133	185	23.3	51.6	212	111	98.5	42.1	64	185	3.99	1.5	0.054	20.7	25	55.8	85.9	2.45	6.27	97.7	7.49	2.87	0.42	12.8	41.3	0.022	0.211
Patient_05_t2	26.5	5.6	0.234	0.024	0.221	0.166	0.18	0.045	0.124	0.123	0.044	1.74	1.89	269	80.9	35.5	89.9	633	47.5	264	74.4	88.1	138	185	22.3	53.1	206	107	100	44.3	64.7	195	4.13	1.57	0.07	21.4	24.6	58.2	92.9	2.36	6.82	103	7.97	2.93	0.48	13.3	48	0.024	0.22
Patient_05_t3	29.8	8.45	0.322	0.066	0.419	0.088	0.303	0.065	0.157	0.143	0.042	3.14	4.66	254	76.9	37.4	87.6	677	51.8	330	64.6	68.1	110	212	21	47.1	189	117	113	51.2	60.3	177	3.79	0.581	0.043	21.9	32.3	61.8	89.2	1.71	7.91	86.9	15.4	3.02	0.587	6.49	35.4	0.022	0.192
Patient_06_t0	45	4.84	0.338	0.026	0.286	0.116	0.227	0.042	0.127	0.081	0.034	1.19	2.89	491	97.3	57.4	71.4	681	22.1	274	85	78.8	130	208	31.4	62.3	367	143	137	60.4	91.7	225	3.95	1.17	0.05	35.7	41	57.5	65.2	2	6.83	111	4.25	3.26	0.442	11.3	53.8	0.06	0.32
Patient_06_t1	37.3	3.98	0.261	0.027	0.171	0.08	0.184	0.039	0.101	0.106	0.04	0.707	3.83	417	80.6	47	74.9	633	26.8	255	79.8	67.4	112	160	22.3	65.5	322	108	105	44.4	63.9	204	3.92	0.686	0.059	29.4	41.8	60.9	62.6	2.01	5.95	109	18.5	3.31	0.435	12.1	50.4	0.049	0.253
Patient_06_t2	35.8	3.75	0.247	0.011	0.161	0.067	0.304	0.06	0.137	0.121	0.041	0.65	3.59	434	76.3	45.5	78.1	655	24.2	247	76.8	65.3	111	167	22.7	62.7	299	103	99.1	43.3	60.8	190	3.58	0.625	0.053	27.6	38	60	52.9	1.92	6.2	113	17.3	3.2	0.418	10	56.7	0.055	0.243
Patient_06_t3	39.8	3.12	0.21	0.026	0.148	0.038	0.152	0.024	0.054	0.051	0.026	0.176	1.41	298	29.2	23.2	55.9	406	25.3	137	44.1	23.2	77	95.3	13.5	52.7	130	61	49.4	50.3	37.6	141	2.08	2.45	0.035	19.6	12.6	48.8	41.4	0.84	5.15	45.1	2.78	2.36	0.364	4.94	34.2	0.07	0.247
Patient_08_t0	32.4	3.81	0.293	0.025	0.291	0.085	0.213	0.049	0.111	0.082	0.03	1.27	3.41	320	80.3	40	104	494	38.3	193	77.6	73.2	124	173	23.2	69.2	255	105	93.6	49.6	72.8	210	5.1	16.8	0.057	22.6	27.6	67.7	95	3.58	10.7	67	2.29	3.12	0.477	26.2	51.5	0.016	0.03
Patient_08_t1	36.5	8.94	0.224	0.069	0.261	0.101	0.374	0.101	0.195	0.209	0.081	1.78	2.7	469	119	62.9	187	987	35.1	271	138	145	239	283	32.4	109	336	177	145	57.7	109	324	7.08	23.6	0.09	28.3	29.4	96.9	132	6.3	15.3	129	2.64	4.25	0.719	34.4	75.2	0.042	0.077
Patient_08_t2	21.4	4.79	0.151	0.03	0.187	0.08	0.217	0.055	0.109	0.106	0.033	1.01	1.45	238	76.1	36.5	93	545	34.8	155	72.9	81.3	139	148	19.5	66.8	193	98.4	78.6	31.9	61.3	210	3.77	11.7	0.062	19.7	17.2	55.8	69	2.95	7.84	71.1	1.44	2.82	0.438	17.3	43.2	0.019	0.04
Patient_08_t3	28.7	5.55	0.274	0.064	0.159	0.089	0.351	0.057	0.103	0.095	0.015	0.261	11.3	419	72.5	37.5	84.4	543	56.5	206	65.4	77.6	134	162	23.6	66.5	201	96.9	97.8	56.3	68.5	192	2.97	3.18	0.057	18	19.2	59.3	81	2.95	9.79	55	0.379	3.17	0.447	8.41	35	0.028	0.002
Patient_09_t0	45.7	13.8	0.382	0.086	0.216	0.131	0.843	0.097	0.123	0.111	0.05	0.251	2.79	474	94.4	53.7	87.2	690	33	378	88.4	83.1	130	154	34.6	58.6	208	164	155	39.8	81.9	187	6.57	1.14	0.049	23.9	34.4	84.6	81.7	4.55	7.88	63.2	5.15	3.03	0.588	11	48.2	0.021	0.113
Patient_09_t1	28.1	14.1	0.248	0.124	0.144	0.097	0.264	0.091	0.184	0.159	0.07	0.163	2.05	313	79.1	44.5	70.6	607	40.8	317	73	76.9	120	130	27.9	54.6	155	132	127	36.5	57.7	171	4.98	0.865	0.046	17.4	24.6	72.5	61.4	3.67	8.16	63.6	3.81	2.72	0.551	9.63	54.9	0.466	0.917
Patient_09_t2	33.2	14.7	0.261	0.137	0.171	0.201	0.43	0.088	0.165	0.145	0.067	0.172	2.49	393	86.2	48.5	95.8	682	33.1	351	80.3	84.2	135	142	32.3	60.7	183	144	146	41	67.7	187	5.84	0.958	0.047	20.2	26.1	79.3	87	4.24	8.38	60.7	4.17	2.84	0.609	11	41.3	0.738	1.49
Patient_09_t3	33.2	4.16	0.222	0.057	0.179	0.085	0.145	0.023	0.064	0.057	0.021	0.47	3.23	434	62.1	37.1	84.6	617	76.1	357	75.9	36.4	74.9	118	14.7	43.2	147	81.1	86.2	43.5	39.7	169	4.4	0.439	0.048	14.8	14.9	81	94.7	2.64	9.86	41.6	9.5	3.02	0.644	12.1	50.4	0.345	0.201
Patient_10_t0	31.3	11.8	0.321	0.127	0.178	0.114	0.248	0.062	0.101	0.111	0.033	0.199	20	343	108	67.3	75.7	607	46.4	215	70.5	133	188	275	42.2	58.8	165	170	167	51.1	85.5	265	3.65	0.797	0.055	24.6	19	46.8	74.5	5.11	3.88	89.6	2.33	3.02	0.437	7.9	43.5	0.241	0.179
Patient_10_t1	51.2	14.8	0.327	0.186	0.253	0.23	0.238	0.057	0.138	0.16	0.063	0.207	11.7	309	64.8	60.6	106	788	38.9	226	68.3	72.1	101	199	23.6	54.8	190	167	157	52.8	50.8	223	3.67	0.664	0.046	38.1	24.8	64.7	109	7.26	5.83	78	3.06	3.42	0.531	10.1	50.3	0.486	0.193
Patient_10_t2	31.1	8.93	0.168	0.121	0.126	0.067	0.247	0.042	0.103	0.12	0.05	0.161	5.72	207	54.2	46.7	66.5	619	20.3	200	53.8	55.5	81.3	146	18.6	42	121	129	108	35.7	35.8	164	2.33	0.441	0.032	24.7	20.4	45.9	60.5	4.71	4.22	62	1.87	2.84	0.402	6.71	34.8	0.493	0.149
Patient_10_t3	26.7	8.05	0.221	0.097	0.172	0.1	0.237	0.044	0.101	0.108	0.044	0.356	3.63	225	67.7	47.4	72.5	516	28.2	164	68.5	84.3	131	174	25.2	61.8	109	104	74	56.2	57.3	198	2.59	0.325	0.051	28.2	14.1	43.6	69	4.11	3.84	53.1	4.79	2.99	0.413	7.36	49	1.6	0.376
Patient_11_t0	21.7	9.74	0.265	0.08	0.125	0.054	0.154	0.072	0.084	0.113	0.052	0.146	3.28	172	48.3	31	64	495	37.1	229	60.5	56.5	94.4	117	15.8	39.3	101	86.8	58.4	28.9	32.4	161	2.58	3.74	0.085	21.2	20.5	49.4	50.9	1.95	5.45	52.5	1.82	2.75	0.423	7.11	41.2	0.044	0
Patient_11_t1	26.5	5.57	0.247	0.078	0.104	0.079	0.145	0.035	0.119	0.084	0.03	2.23	3.79	175	48.4	37	73.4	565	34.6	278	64.2	59.2	96.8	121	16.3	51.8	137	96.3	59.5	34.4	36.6	170	2.54	2.88	0.129	29.1	16.2	54.8	54.2	2.22	6.33	72.3	1.49	3.08	0.451	7.3	42.7	0.035	0.036
Patient_11_t2	20.2	4.89	0.226	0.056	0.085	0.061	0.159	0.019	0.104	0.063	0.03	2.3	3.05	158	43.6	31.8	61.5	488	26.2	227	54.8	50.7	82	106	14.7	46.4	109	80.7	50.9	29.6	31.1	148	2	2.23	0.094	26.8	13.9	44.2	47.6	1.79	4.35	60.5	1.19	2.9	0.386	5.87	38.2	0.032	0.025
Patient_11_t3	34.7	4.55	0.429	0.029	0.168	0.076	0.219	0.039	0.068	0.062	0.02	0.313	8.38	276	67.8	41.7	68.8	625	23.3	329	67.8	63.6	112	182	20	47.3	135	105	96	42.7	46.8	191	2.58	1.49	0.047	21.7	17.9	53.7	59.9	2.55	7.5	65.1	4.41	3.26	0.418	11.1	31.8	0.762	0.241
[truncated: 438 more columns]
