# Supplementary material for: Mass spectrometry-based analysis of eccrine sweat supports predictive, preventive and personalised medicine in a cohort of breast cancer patients in Austria
Source: EPMA J. 2025 Jan 31;16(1):165–82. doi: 10.1007/s13167-025-00396-6 (PMC11842658; doi:10.1007/s13167-025-00396-6)
Supplement: Supplementary file 6 — (XLSX 128 KB) [file 13167_2025_396_MOESM6_ESM.xlsx]

## Sheet: data
Samples	11,12-DiHETrE	12,13-DiHOME	LTB4 / 12-epi-LTB4	12-HETE / 8-HETE	12-HHTrE	13,14-dihydro-15-keto-PGF2	13-OxoODE	14,15-DiHETrE	15-HETE	16-HETE	18-HEPE	18-HETE	19-HETE	20-HETE	313_10.81	313_12.47	313_12.63	313_8.04	313_8.24	315_10.1	319_10.31	14(15)-EET	5(6)-EET	319_8.85	331_8.6	333_9.2	335_5.54	335_7.02	335_7.46	335_7.96	335_8.71	335_9.93	337_9.84	343_10.07	22-HDHA	347_5.9	349_7.21	349_8.1	351_2.63	359_9.96	3-HOTrE	4-HDoHE	5,6-DiHETrE	5-HETE	6trans-LTB4	8-iso-PGE2	9(R) _13(R)-HODE_EPOME mix	9,10-DiHOME	9-HEPE
Patient_01_t0	17.3591	19.2452	14.5746	18.6994	14.8889	14.8536	17.7969	17.6761	16.9003	16.5659	16.1201	16.3505	16.4276	17.3972	22.7627	21.4224	18.9033	15.3782	17.8265	14.9658	16.9052	17.7279	18.4445	15.2616	16.9668	21.7533	14.7561	13.7844	20.6702	16.9811	15.6816	19.7026	18.1044	15.6687	17.9895	14.7685	14.6822	15.0253	19.3892	17.3434	16.3382	15.5594	18.5582	16.8684	15.6728	15.316	20.667	19.8212	14.4391
Patient_01_t1	17.7042	21.1075	15.6645	17.8476	14.906	15.7389	17.7421	17.5889	16.7582	16.449	15.2793	16.383	16.1069	17.1405	23.231	20.5057	18.4501	18.846	19.1877	15.4114	16.6976	16.8187	18.1202	16.3343	18.0275	22.3866	15.1932	14.9386	20.822	17.3645	15.7814	20.2309	17.9554	14.2634	17.5343	15.117	15.8217	14.0994	17.3544	17.6935	16.5854	15.1998	18.7866	17.0509	14.4231	15.5404	21.3419	21.173	15.6286
Patient_01_t2	17.6108	21.4808	15.3147	17.5542	15.8648	15.0863	17.6829	17.6306	17.4237	16.5407	16.2988	15.8124	16.3951	17.4161	23.0569	21.1124	18.6552	18.7678	19.1521	14.5836	16.8588	17.6095	18.3895	14.6736	16.9574	22.305	13.9211	13.7083	20.9053	17.1206	15.1452	19.8781	17.954	15.0626	17.8072	15.423	15.0826	14.4673	17.0562	17.5708	18.7564	14.6392	18.4407	16.9561	14.3149	15.1182	22.6363	21.109	14.6716
Patient_01_t3	17.7316	20.4677	16.2938	18.8706	13.953	14.0439	17.6654	18.1818	17.1335	17.4317	13.499	16.6672	16.682	18.4701	23.3796	20.1716	18.0904	17.1781	17.5456	14.1755	17.1969	19.1753	19.0823	17.0365	12.7039	21.3939	14.2608	12.2657	15.2106	17.9521	14.3689	19.6842	18.1271	16.2662	19.9687	13.7384	13.3699	14.9116	16.749	17.5498	17.2503	13.1467	18.4731	17.285	13.2866	14.2926	21.07	20.5933	13.9406
Patient_02_t0	18.2005	20.2262	17.2936	18.9552	14.678	17.2234	17.514	18.4507	18.5088	17.1041	15.1147	16.8903	17.7469	18.5035	23.397	20.3955	19.1105	17.6295	13.9579	13.7769	17.9675	19.2084	20.9454	16.794	14.205	22.4832	14.1875	13.4615	14.4859	16.8394	13.2608	20.6992	17.6493	17.0335	19.7801	14.3017	15.1507	16.0528	19.6724	18.7492	17.4252	14.0557	17.8481	18.1668	13.5662	15.5397	21.6812	20.074	16.7632
Patient_02_t1	18.0844	21.815	17.0039	18.3064	15.1529	17.0704	17.2953	18.116	17.6104	16.8066	14.2595	16.2607	17.13	17.8554	23.834	20.3969	17.5819	20.2317	19.792	14.1237	17.2188	18.212	19.8343	15.8461	13.8717	22.7226	14.8298	12.968	15.6302	17.5505	14.7377	21.0591	17.5602	16.274	18.7834	13.9853	14.6621	16.173	18.6522	18.8806	19.884	14.249	17.6396	17.7431	14.1873	15.6556	23.3686	21.5397	16.031
Patient_02_t2	18.1006	21.2238	16.9698	18.2597	14.2687	17.1543	18.1376	18.026	17.5789	17.1318	15.0832	17.0741	17.1044	18.0274	23.9966	20.7772	18.9845	20.0048	19.4661	14.5749	17.322	18.5611	20.1358	15.2416	14.4875	22.7544	14.9321	12.862	14.2244	17.593	14.8011	21.0717	17.5813	16.3269	18.8502	13.9218	15.0248	16.4655	18.6852	19.1411	17.7696	14.0076	17.8723	17.9326	14.0601	15.3009	21.8058	21.209	16.3218
Patient_02_t3	17.7412	20.2866	17.2534	18.4248	14.1165	16.4553	14.7411	18.0122	17.9417	16.7703	14.13	14.7251	16.2196	18.4368	25.22	20.3967	18.6421	18.0197	18.94	18.9768	17.3537	18.9292	20.5739	14.3373	13.3139	23.1053	14.7505	14.422	13.1252	17.6304	14.8251	21.2866	17.4621	14.5831	19.4953	16.2966	13.0766	15.1968	19.5735	19.3995	17.9862	13.8904	18.2441	17.9865	17.4041	13.8974	22.7954	20.6357	14.4095
Patient_03_t0	16.3405	22.2364	16.6593	18.2639	14.6517	13.902	17.0172	16.6243	15.9312	16.1795	13.6469	14.8645	15.2072	16.1138	21.1587	21.8445	14.3021	17.8529	17.3692	13.183	16.4257	17.8646	17.6892	17.8313	15.8489	20.2725	16.0704	13.0344	17.4484	16.7871	14.9954	18.9881	18.7272	13.7796	17.149	15.7955	14.1869	14.0641	19.292	16.5274	18.9471	13.4699	17.2748	16.2312	14.8966	13.4966	23.4065	22.2622	12.7744
Patient_03_t1	17.0967	22.0915	16.4668	17.7846	15.7424	15.2834	18.2836	17.2996	16.6663	17.1014	15.24	16.5466	15.7397	17.509	22.3333	21.6518	19.0362	19.095	18.7398	15.0745	17.5816	18.7237	18.5818	17.3829	17.0556	20.5637	16.488	14.9502	15.3265	18.3305	14.8497	19.1168	18.7049	15.3126	18.7545	16.5452	15.8073	15.2906	20.327	16.3596	18.7076	15.5233	16.9773	16.6113	15.1323	14.3912	22.3186	21.1493	14.8849
Patient_03_t2	17.01	21.8746	16.8698	17.8159	14.6025	15.7669	17.897	17.2522	16.4277	17.0817	13.9366	16.4052	15.7406	17.432	22.3819	21.6791	18.8322	18.7074	18.7483	17.7161	17.4077	18.6601	18.5363	17.4287	17.2102	20.7141	16.4438	13.1068	15.592	18.3154	15.1737	19.0702	18.6916	14.1477	18.7072	16.4303	14.5425	13.9467	20.3067	15.1771	18.4873	14.1251	17.0182	16.576	15.3053	13.1026	22.0374	20.9537	14.1088
Patient_03_t3	16.9925	21.5393	16.7009	17.6608	13.7801	13.9559	14.1619	16.6819	16.0524	16.607	14.675	15.3484	15.4425	16.5906	23.3144	21.4305	15.9604	17.6601	17.4694	13.5632	16.6749	18.4661	18.681	18.0382	12.3868	20.6866	15.267	12.2553	13.3823	17.4535	14.1071	19.4916	18.0909	14.1903	18.7686	12.7246	13.4223	12.9749	18.7186	17.0351	17.6864	13.985	17.9095	17.1131	13.9774	13.828	21.8906	21.1977	13.2855
Patient_05_t0	17.3238	20.5881	14.4335	18.8389	15.197	13.3856	18.2258	17.6405	16.9669	16.5798	13.5691	15.9795	16.3147	18.011	21.739	22.273	20.5714	17.4107	17.8843	13.2914	16.8126	19.0085	18.9398	16.0807	14.069	20.8652	15.544	12.6217	17.38	16.8761	14.7515	19.6141	18.5156	13.7137	18.5636	14.9302	14.1315	13.6328	18.6289	16.9041	17.3448	14.4442	17.5972	17.0893	14.1474	14.656	21.4739	21.0498	14.2902
Patient_05_t1	17.4243	21.4992	13.7548	17.8659	13.8629	13.08	18.5821	18.3277	17.0081	16.6918	12.8845	16.5284	16.3544	18.1002	22.099	21.9878	19.9659	17.8556	18.257	13.4843	16.9294	18.8582	18.3007	13.5753	13.1404	21.1742	14.9001	12.3133	17.1618	18.4597	13.9058	19.4389	18.4837	12.8469	18.5534	13.3497	13.8888	14.4711	19.4831	16.8919	17.8007	13.7196	17.5337	17.1523	12.8917	13.5147	22.2883	21.0181	14.6416
Patient_05_t2	17.6969	21.7468	14.2705	18.5431	14.8815	15.0062	18.6794	18.4819	17.1037	17.0914	14.2381	16.6345	16.9052	18.4028	22.2012	22.0265	20.2678	18.066	18.376	13.7007	17.0044	18.9145	18.4916	14.7405	14.7565	21.3633	15.1072	13.2648	17.2843	18.5846	15.3128	19.7987	18.6008	15.1079	18.9366	13.7459	14.0352	13.6058	19.5513	16.755	18.3093	14.926	17.7704	17.226	15.2671	13.6762	22.5292	21.4442	14.6767
Patient_05_t3	17.5463	20.234	16.0787	19.1801	15.8914	15.7481	15.6445	18.0247	17.634	16.688	14.473	16.238	16.59	18.303	22.6794	21.8531	19.6171	16.91	17.2245	15.9817	16.952	18.9735	19.1353	16.422	16.72	21.0296	16.5337	14.6279	18.8779	17.3321	17.1341	19.7167	18.2414	15.6708	19.0433	15.3804	16.2548	15.7627	20.9565	17.2938	19.4334	15.6561	18.3881	16.8954	14.7686	15.4514	23.4852	20.3843	15.644
Patient_06_t0	17.183	22.5131	16.2649	18.6784	14.3027	14.797	17.4907	17.7004	17.0295	18.0621	14.2914	15.9491	15.7185	17.1431	23.2242	22.474	14.7485	18.8593	18.9933	14.5753	16.8869	18.6859	18.1419	17.205	16.6862	22.211	15.8726	13.6154	13.7922	17.6143	14.9132	20.5539	19.497	14.8485	17.5527	16.1205	14.8043	15.0711	19.3924	17.7342	19.017	14.7921	18.0711	17.1795	15.6344	15.4276	22.5104	21.5108	14.7844
Patient_06_t1	17.7409	22.2762	16.3493	19.5533	14.9841	15.7687	18.6418	18.3972	17.3356	17.6278	14.8553	16.538	15.9743	18.4367	23.267	22.4562	20.5139	18.5033	17.9593	14.4714	17.4223	19.0486	19.0128	17.1959	17.1292	22.146	14.7489	13.6983	14.3642	18.8823	14.0832	20.4423	19.5061	14.9928	18.5297	15.5272	14.4753	15.4117	16.9479	17.6435	18.4056	14.9595	17.8229	16.8191	13.9237	15.4054	22.2596	21.1124	14.4716
Patient_06_t2	17.8881	22.6516	16.3893	19.1789	15.6082	14.4758	18.8025	18.4951	17.4895	17.7806	16.5024	16.9655	16.233	18.6341	23.5845	22.5395	20.7337	18.9501	18.502	15.8159	17.7945	19.3125	19.3442	17.3673	17.2424	22.3099	15.9674	14.5156	14.8491	18.9943	15.468	20.5269	19.2021	15.5212	19.0015	14.9581	15.8641	15.4095	17.1779	17.7332	18.4541	15.9145	18.177	17.7731	15.1412	14.6221	22.5694	21.5721	14.6996
Patient_06_t3	17.2329	20.2697	16.1335	18.2577	14.6734	15.8813	15.8239	17.6694	17.7573	16.5116	13.3049	15.742	15.8048	16.616	22.5751	22.076	19.5246	17.2526	18.2992	16.7657	16.7427	19.2416	18.6305	15.1993	15.142	21.6119	15.0533	14.7716	16.2481	17.2972	15.4672	19.7406	19.165	14.8914	14.6281	14.9058	14.6002	15.3899	14.6415	16.9792	19.6179	15.0847	18.5098	16.6944	14.058	15.2691	23.67	20.2697	15.3082
Patient_08_t0	16.6607	20.6008	14.6237	19.7267	14.4423	14.8418	17.0478	17.2596	16.9893	16.5925	14.1273	15.2441	15.4743	16.9342	23.0913	21.9386	20.0453	17.2363	18.15	15.2532	16.3254	18.0911	18.4312	16.7155	14.0848	20.9101	15.4306	14.4238	13.6809	16.0923	15.4801	19.4657	17.9264	14.6747	18.0566	13.8892	15.0859	14.9491	19.5473	17.2878	17.702	15.2546	17.0784	16.8646	15.334	14.1445	22.4983	20.7493	12.5065
Patient_08_t1	17.6651	21.3994	13.2109	19.9921	14.1304	14.421	18.7704	18.4391	17.8754	15.0319	14.3068	16.2284	16.3517	18.0705	23.1762	22.157	19.6364	17.9638	18.0452	13.824	16.4874	19.3294	18.8055	16.5568	13.5073	21.0978	14.3762	12.2364	14.8776	17.7805	13.1255	19.4723	17.9146	16.9664	19.1369	12.7215	11.7707	13.7307	18.864	17.2684	20.2155	17.1563	17.2934	17.3096	13.675	14.639	22.8516	21.7471	13.4921
Patient_08_t2	17.511	21.4343	12.7453	20.2056	13.0625	13.0521	18.3797	18.2983	17.7893	16.7531	14.1614	15.8736	16.2531	18.0051	23.0669	21.7356	19.3333	18.0983	18.245	14.0812	16.7049	19.5925	18.6091	16.357	13.3962	21.021	14.067	12.7656	13.1848	17.5412	13.7164	19.4084	17.7791	16.8757	19.0815	13.2232	12.9818	14.0973	18.672	17.2311	20.4937	17.2509	17.1536	17.1336	13.5628	13.1343	23.3386	21.7879	13.9185
Patient_08_t3	16.834	21.133	15.3559	20.2689	16.4346	12.9665	16.6278	17.2119	16.9977	16.3255	13.8404	15.0351	15.7452	16.9194	22.1094	21.5113	14.5175	16.6882	18.0386	14.2941	17.0458	19.1773	19.1359	16.8329	13.6872	20.4886	14.1666	12.538	20.9132	16.6407	14.1733	20.3109	17.7653	16.1467	17.529	14.1661	20.6606	13.3488	14.1513	16.8601	17.441	14.3118	17.3943	16.1306	14.1991	16.2287	21.5843	20.9845	15.1201
Patient_09_t0	17.3113	21.9318	13.6777	18.5711	14.8276	14.6546	17.5703	17.6271	17.5656	15.612	16.6384	16.2957	16.8351	17.9705	22.2601	23.2722	20.8294	18.618	19.3539	16.4418	18.7848	20.0453	19.3324	14.1559	19.5035	20.7373	16.2631	13.6753	18.8081	18.6806	16.3797	19.5216	17.4269	17.9634	20.6667	14.7507	17.1416	14.9635	14.8119	16.9598	18.0703	17.9604	17.6452	17.9136	14.2232	15.1793	22.9562	22.0332	14.6213
Patient_09_t1	17.2662	20.13	13.8611	19.4601	15.0901	14.357	13.9286	17.7748	17.9489	14.2013	16.8122	16.1052	16.4357	18.3153	22.8656	23.1106	20.5705	17.6804	18.7439	16.501	18.7382	19.7108	19.4397	13.8662	19.2086	21.0975	13.9243	13.539	18.1627	19.6871	16.6785	19.4935	17.3621	19.1286	20.6594	14.9155	15.2799	14.8461	14.2983	17.289	17.5709	19.0008	17.5946	18.3344	13.6008	14.5389	23.0908	20.4914	14.6811
Patient_09_t2	17.4043	20.4611	15.2978	18.4298	16.9268	16.1134	18.5136	18.0079	17.2237	16.7907	16.2306	16.5067	16.8544	18.5405	22.8304	22.9244	20.6762	17.8555	18.7215	14.8953	18.7909	19.7783	19.5715	15.7999	19.2255	21.2663	16.1086	15.0656	18.4548	19.7264	16.5033	19.5937	17.5259	18.0735	20.8526	15.498	16.7071	15.2379	14.6596	17.2962	16.7158	17.8392	17.6692	17.8564	15.9072	16.2058	21.9772	20.4644	15.3664
Patient_09_t3	16.6189	20.6339	14.9241	17.5777	13.7837	14.0939	13.1061	16.8692	14.1266	15.456	15.5474	15.6419	15.0745	16.1693	21.5498	21.5179	14.9733	16.9012	18.1196	13.8886	17.7185	18.6482	17.6697	15.2507	18.8754	19.9946	14.1278	13.8895	19.1168	18.2845	17.2021	18.829	17.3317	16.5903	18.3474	12.9683	12.7267	14.763	13.3907	17.2197	17.7292	13.3004	18.5535	16.3692	14.3404	15.4567	20.8453	21.0647	13.9697
Patient_10_t0	17.3704	18.416	15.6101	18.8159	13.1417	14.4935	16.8888	17.1854	14.4507	17.3959	19.7445	18.1408	15.6923	18.1657	23.6179	19.6613	17.2649	16.9595	18.2337	18.9172	18.0455	22.1449	19.5712	14.6513	16.8938	22.8746	14.1166	13.5869	14.0391	20.0521	15.3862	20.2284	18.9304	20.1026	22.0654	14.7216	15.8491	14.4995	16.919	21.8358	17.6261	19.3781	17.3115	16.8949	18.08	14.8959	22.1344	20.2125	14.0499
Patient_10_t1	17.0587	19.5296	16.2539	18.4568	14.8014	15.3836	16.523	17.1347	17.3766	14.3393	17.6762	16.8704	15.4188	17.4223	23.722	19.9329	16.4073	17.5215	18.1357	16.7931	17.4324	21.6182	19.238	13.9982	16.9246	22.4951	14.8834	13.8333	14.9384	19.5886	14.9577	19.7675	18.7456	18.7172	21.2369	13.9303	14.3028	14.6466	16.9473	20.4736	17.0267	18.3752	17.1838	16.8703	15.4984	16.1643	21.3099	20.393	15.2687
Patient_10_t2	17.3006	20.1135	13.9869	19.0855	15.4295	13.941	16.8533	17.5594	17.8644	14.0577	17.4176	17.0231	15.5859	17.777	23.5396	19.9018	15.7649	17.8905	18.425	17.0142	17.8093	21.2395	19.5772	15.0497	16.9803	22.439	13.1565	11.7557	12.7979	19.4763	16.6366	19.9095	18.8091	18.1938	20.9265	15.0252	14.3794	13.9797	17.0784	20.2321	18.2122	18.3574	17.3632	17.2586	14.2428	14.3463	22.7834	20.6221	13.6194
Patient_10_t3	17.3081	19.3549	15.8897	18.5831	15.7716	15.8117	17.9473	17.2168	17.564	16.6643	16.974	17.0218	15.6151	17.102	22.4147	19.555	17.3173	17.3358	18.0993	17.2521	17.3176	20.8678	18.9752	14.4854	16.8456	21.3433	14.8502	13.8685	13.227	18.8602	14.6531	19.4895	19.6962	17.4603	19.604	14.0773	14.4928	14.1142	15.8534	18.4105	17.5657	17.4768	16.8771	16.1509	16.0443	16.3321	21.282	21.3129	15.1306
Patient_11_t0	18.6464	20.6911	16.8842	20.0754	16.2341	15.8495	17.6803	18.9193	17.9613	17.3941	14.8414	17.3182	17.9243	19.7761	22.6496	21.5113	19.192	16.9326	15.2684	17.4096	17.5426	18.5984	20.1106	17.8181	17.3626	22.1478	15.0689	13.7213	21.4988	17.8026	15.9772	19.7365	18.8819	16.6247	19.8229	14.5053	17.7167	15.7025	15.9713	18.3134	16.9246	15.8715	18.1668	18.0652	17.0906	16.052	22.0236	20.8274	17.1994
Patient_11_t1	17.7186	22.5841	16.7273	19.7018	15.5008	13.3337	19.0943	18.1763	17.3841	17.1727	13.8552	16.9642	16.4269	18.211	23.3431	21.8879	18.0812	19.9598	19.1131	16.9377	17.6547	18.1427	18.8205	17.7331	17.7591	22.2408	15.6927	12.154	19.9342	17.771	13.4388	19.9028	18.921	14.8193	18.2375	16.9737	17.4274	13.8427	20.4313	17.9341	18.8637	14.3555	17.9344	17.4709	14.7014	13.5475	22.4778	21.1108	12.9983
Patient_11_t2	17.9126	22.4782	16.3663	19.6628	16.2491	14.54	19.4609	18.3257	17.3516	17.3658	16.4152	17.1791	16.6862	18.2554	23.3731	21.767	16.796	19.833	18.9595	16.6269	17.7164	18.1726	18.9221	17.7925	17.9186	22.2248	16.7396	14.1418	19.9645	17.6345	14.4444	19.9708	18.9759	15.3789	18.4129	17.4857	17.4448	14.6913	20.9157	17.9624	18.8435	16.1853	18.1067	17.3361	14.5274	14.9455	22.5091	21.0769	15.643
Patient_11_t3	17.5528	21.017	17.9379	19.745	17.0052	15.3021	16.1552	17.982	16.9146	14.8485	16.2826	15.9527	16.3223	17.5968	22.238	21.7275	18.6754	17.3206	18.0346	17.0961	21.2309	18.9864	19.3175	16.9717	15.7299	20.7186	16.1918	16.6329	25.284	19.4411	16.1859	24.0057	17.9348	15.7917	15.9543	16.3292	22.1543	16.1871	17.2497	17.5911	17.2003	15.2595	18.7068	17.1872	15.2902	16.2342	22.09	20.6105	14.9722
[truncated: 31 more columns]
